# Supplementary material for: Estimated true prevalence and associated risk factors of bovine paratuberculosis antibodies in dairy herds in Bangladesh
Source: PLoS One. 2026 Jan 22;21(1):e0334683. doi: 10.1371/journal.pone.0334683 (PMC12826488; doi:10.1371/journal.pone.0334683)
Supplement: S1 File — (CSV) [file pone.0334683.s001.csv]

Farm	OD	SP	PTB	Herd_size	Lactating_ani	Heifer	Calves	Abortion	Dystocia	Ret_placenta	Anestrus	Repeat_breed	Mastitis	Semen_source	Milk_yield
Sylhet	0.0747	1.044129	0	240	24	122	24	0	0	2	11	9	2	6	224.5
Bagerhat	0.0618	0.027581	0	457	72	66	136	6	0	4	0	4	9	5	527.8
Rajshahi	0.1519	7.12766	0	378	71	46	107	4	0	3	10	2	10	5	301.5
Bogura	0.0772	1.241135	0	376	64	188	274	4	0	20	0	10	20	5	373.5
Barishal	0.1068	3.57368	0	194	37	92	23	3	0	10	0	21	17	5	236.5
Faridpur	0.1913	10.23247	0	242	35	70	100	0	0	0	0	20	2	5	262.5
Chattogram	0.128	5.244287	0	237	31	90	80	0	0	2	0	15	0	5	250
Chattogram	0.315	19.9803	1	1761	500	698	191	0	0	52	37	19	39	5	6400
Jessore	0.314	19.9015	1	2850	1300	450	1100	8	6	70	12	600	15	5	1000
Sirajganj	0.0753	1.091411	0	6	3	3	0	0	0	0	0	0	1	4	55
Sirajganj	0.0935	2.525611	0	50	22	4	5	0	4	0	4	10	4	4	200
Sirajganj	0.1144	4.172577	0	18	7	10	2	1	0	5	5	2	3	4	120
Sirajganj	0.0918	2.391647	0	20	13	4	3	0	0	0	0	2	4	4	110
Sirajganj	0.0682	0.531915	0	30	13	2	2	1	0	0	0	5	5	4	100
Sirajganj	0.1045	3.392435	0	18	12	2	4	2	0	3	2	1	3	4	80
Sirajganj	0.0633	0.145784	0	13	4	0	1	0	0	0	1	5	5	4	38
Sirajganj	0.0658	0.34279	0	18	10	4	4	2	0	4	2	2	0	4	70
Sirajganj	0.0707	0.72892	0	9	3	1	1	0	0	0	1	1	2	4	43
Sirajganj	0.0836	1.745469	0	12	4	2	1	0	0	0	1	3	0	4	40
Sirajganj	0.0717	0.807723	0	7	4	1	2	0	0	1	2	0	0	4	30
Sirajganj	0.0818	1.603625	0	13	4	0	1	0	0	0	1	5	5	4	38
Sirajganj	0.1442	6.520883	0	21	12	2	1	0	0	1	2	3	4	4	220
Sirajganj	0.1013	3.140268	0	33	5	2	10	1	0	0	2	0	2	4	60
Sirajganj	0.0638	0.185185	0	43	27	6	0	1	0	0	0	3	13	4	220
Sirajganj	0.0729	0.902285	0	33	5	2	10	1	0	0	2	0	2	4	60
Pabna	0.0598	-0.130024	0	18	12	2	4	2	0	3	2	1	3	3	80
Pabna	0.0679	0.508274	0	30	22	4	4	2	0	4	2	2	4	3	130
Pabna	0.5093	35.29157	1	100	62	18	20	5	0	3	5	7	2	3	220
Pabna	0.083	1.698188	0	27	16	5	4	2	0	2	2	3	0	3	110
Pabna	0.0589	-0.200946	0	60	25	15	20	2	0	3	5	7	3	3	140
Pabna	0.0786	1.351458	0	35	19	8	8	3	0	3	2	1	0	3	125
Pabna	0.0593	-0.169425	0	18	10	4	4	2	0	4	2	2	0	3	60
Pabna	0.0831	1.706068	0	40	18	12	10	2	0	3	5	7	2	3	120
Pabna	0.0595	-0.153664	0	13	7	3	3	2	0	2	2	3	0	3	50
Pabna	0.0737	0.965327	0	35	17	8	10	4	0	3	5	7	0	3	130
Pabna	0.0906	2.297084	0	32	19	8	5	2	0	3	2	1	0	3	110
Pabna	0.0794	1.4145	0	50	27	13	10	2	0	4	2	2	3	3	200
Pabna	0.065	0.279748	0	23	11	8	4	5	0	3	5	7	0	3	100
Pabna	0.066	0.35855	0	80	45	15	20	2	0	2	2	3	5	3	140
Pabna	0.0651	0.287628	0	12	8	2	2	2	0	3	5	7	0	3	95
Pabna	0.1225	4.810875	0	21	9	6	6	3	0	3	2	1	0	3	60
Pabna	0.0693	0.618597	0	17	8	5	4	2	0	4	2	2	0	3	50
Pabna	0.0812	1.556344	0	24	13	6	5	2	0	2	1	4	0	3	110
Bhola	0.0825	1.658786	0	250	40	35	38	2	0	2	1	3	1	5	270
Bhola	0.0817	1.595745	0	230	37	33	32	2	0	3	2	4	3	5	250
Bhola	0.0537	-0.610717	0	220	35	35	38	5	0	4	6	9	2	5	240
Bhola	0.1939	10.43735	0	250	39	35	38	5	0	5	3	6	4	5	300
Bhola	0.0527	-0.689519	0	230	35	33	32	2	0	2	1	3	1	5	270
Bhola	0.0688	0.579196	0	240	32	35	38	2	0	3	2	4	3	5	250
Bhola	0.3251	20.7762	1	240	32	35	38	5	0	4	6	9	2	5	270
Bhola	0.0819	1.611505	0	250	35	33	32	5	0	5	3	6	4	5	260
Mymensingh	0.1027	3.250591	0	20	10	3	7	2	0	2	1	3	1	1	90
Mymensingh	1.6776	127.3562	1	25	15	4	6	2	0	3	2	4	3	1	100
Mymensingh	0.2399	14.06225	0	70	40	14	16	5	0	4	6	9	2	1	280
Mymensingh	0.3858	25.5595	1	120	50	50	20	5	0	5	3	6	4	1	350
Mymensingh	0.0727	0.886525	0	32	12	12	10	2	0	2	1	3	1	1	250
Mymensingh	0.1477	6.79669	0	70	25	25	20	2	0	3	2	4	3	1	300
Mymensingh	0.0686	0.563436	0	80	40	20	20	5	0	4	6	9	5	1	800
Mymensingh	0.0728	0.894405	0	12	7	3	2	5	0	5	3	6	4	1	70
Bhola	0.0712	0.768322	0	250	40	35	38	2	0	2	1	3	1	5	310
Bhola	0.0625	0.082742	0	230	37	33	32	2	0	3	2	4	3	5	320
Bhola	0.0589	-0.200946	0	220	35	35	38	5	0	4	6	9	2	5	300
Bhola	0.067	0.437352	0	250	39	35	38	5	0	5	3	6	4	5	340
Bhola	0.0538	-0.602837	0	230	35	33	32	2	0	2	1	3	1	5	310
Bhola	0.0629	0.114263	0	240	32	35	38	2	0	3	2	4	3	5	303
Bhola	0.0607	-0.059102	0	240	32	35	38	5	0	4	6	9	2	5	305
Bhola	0.1106	3.873128	0	250	35	33	32	5	0	5	3	6	4	5	310
Bhola	0.0566	-0.382191	0	230	38	35	38	5	0	2	1	3	1	5	320
Chattogram	0.0997	3.014184	0	13	7	2	4	0	0	2	1	2	2	5	56
Chattogram	0.1048	3.416076	0	11	6	2	3	0	0	1	1	2	1	5	90
Chattogram	0.0664	0.390071	0	35	17	8	10	0	0	3	2	3	3	5	153
Chattogram	0.0739	0.981087	0	14	7	3	4	0	0	1	2	1	0	5	49
Chattogram	0.09	2.249803	0	18	8	4	6	0	0	0	1	1	2	5	56
Chattogram	0.0716	0.799842	0	9	4	3	2	0	0	0	0	0	1	5	24
Satkhira	0.0671	0.445232	0	67	30	12	0	32	0	0	0	10	2	8	300
Satkhira	0.0653	0.303388	0	8	3	1	0	0	0	0	0	1	0	8	30
Satkhira	0.0771	1.233255	0	58	33	2	1	6	5	0	0	8	8	8	500
Satkhira	0.0652	0.295508	0	4	2	1	0	2	0	0	0	2	0	8	20
Satkhira	0.0658	0.34279	0	17	5	4	2	0	0	0	0	0	0	8	40
Satkhira	0.0572	-0.334909	0	10	3	1	2	0	0	0	0	1	0	8	20
Satkhira	0.0902	2.265563	0	13	7	1	0	0	1	0	0	1	0	8	50
Satkhira	0.0774	1.256895	0	8	3	1	0	0	0	0	0	1	0	8	35
Satkhira	0.0638	0.185185	0	13	5	2	0	0	0	0	0	2	0	8	40
Satkhira	0.0616	0.01182	0	6	2	2	0	0	0	0	0	1	0	8	15
Satkhira	0.0749	1.05989	0	7	4	0	0	0	0	0	0	1	0	8	35
Satkhira	0.0682	0.531915	0	14	5	3	0	0	1	0	0	2	1	8	25
Satkhira	0.071	0.752561	0	12	5	2	0	1	0	0	0	1	0	8	30
Satkhira	0.0714	0.784082	0	58	31	8	2	1	0	0	0	2	1	8	375
Satkhira	0.0642	0.216706	0	28	15	2	0	1	0	0	0	5	1	8	110
Satkhira	0.0723	0.855004	0	6	2	1	1	0	0	0	0	0	0	8	15
Satkhira	0.0618	0.027581	0	19	6	4	2	3	1	0	0	5	1	8	40
Satkhira	0.0762	1.162333	0	12	5	1	1	2	0	0	0	2	0	8	30
Rajshahi	0.0626	-1.466503	0	360	48	164	110	8	5	10	20	15	15	5	250
Dhaka	1.0282	77.42239	1	1740	720	300	700	15	5	70	35	300	4	6	1000
Chattogram	0.0812	0.053105	0	14	7	3	4	1	0	2	1	0	1	5	70
Chattogram	0.0766	-0.322712	0	34	15	5	2	2	1	3	2	0	2	5	150
Chattogram	0.0962	1.278595	0	80	35	10	20	10	0	15	10	3	3	5	350
Chattogram	0.1363	4.554739	0	20	9	2	1	0	0	1	0	0	2	5	100
Chattogram	0.1734	7.585784	0	16	12	2	2	3	0	2	0	0	2	5	100
Chattogram	0.1003	1.613562	0	17	12	2	2	2	0	3	0	2	2	5	80
Chattogram	0.1262	3.729575	0	23	9	2	8	0	0	3	0	0	3	5	50
Chattogram	0.2264	11.91585	0	50	14	10	12	0	0	0	0	0	1	7	140
Chattogram	0.4383	29.22794	1	15	9	3	1	2	0	3	0	3	2	7	100
Chattogram	0.1315	4.162582	0	65	45	7	2	12	0	10	5	10	4	5	300
Chattogram	0.1065	2.120098	0	18	8	1	2	0	0	6	0	3	3	5	80
Chattogram	0.1233	3.492647	0	15	9	3	1	1	0	2	0	1	2	7	80
Chattogram	0.0779	-0.216503	0	29	15	7	3	11	0	8	2	4	2	5	180
Chattogram	0.1148	2.798203	0	20	14	4	1	0	0	3	2	0	2	7	130
Chattogram	0.2705	15.51879	1	45	27	6	1	6	1	6	2	0	0	5	250
Chattogram	0.0747	-0.477941	0	20	10	3	1	0	0	0	0	0	0	5	100
Chattogram	0.0946	1.147876	0	28	17	1	1	0	0	8	0	0	1	7	160
Chattogram	0.0987	1.482843	0	27	8	3	3	1	1	1	1	0	0	4	100
Chattogram	0.0691	-0.935458	0	35	17	8	0	5	0	0	3	0	0	5	180
Mymensingh	0.148	9.053415	0	700	200	130	370	8	5	10	7	53	4	5	1200
Satkhira	0.0879	3.007746	0	10	4	2	2	0	0	0	0	0	0	8	60
Satkhira	0.0741	1.619555	0	5	3	1	0	0	0	1	0	0	1	2	20
Satkhira	0.0616	0.362137	0	14	7	4	2	0	0	0	0	2	0	8	110
Satkhira	0.0948	3.701841	0	42	22	3	9	0	0	2	3	0	1	3	150
Satkhira	0.071	1.307716	0	5	3	1	1	0	0	0	0	0	0	4	40
Satkhira	0.0612	0.321899	0	5	2	1	2	0	0	0	0	0	0	4	25
Satkhira	0.062	0.402374	0	29	8	2	4	2	0	5	2	5	3	3	180
Satkhira	0.0719	1.39825	0	55	30	15	10	0	0	5	2	7	1	3	620
Satkhira	0.0768	1.891158	0	21	8	3	3	0	0	0	3	2	2	4	70
Satkhira	0.1569	9.948697	0	10	6	3	2	0	0	0	1	1	0	3	80
Satkhira	0.1085	5.079972	0	9	5	3	1	0	0	0	0	0	0	2	70
Satkhira	0.084	2.615431	0	9	3	5	1	0	0	0	0	0	0	3	35
Satkhira	0.2121	15.50146	1	9	7	3	1	0	1	0	0	3	0	2	80
Satkhira	0.0689	1.096469	0	15	8	1	4	2	0	0	1	1	2	2	80
Satkhira	0.0999	4.214868	0	9	3	4	0	0	0	0	0	0	1	8	22
Satkhira	0.0815	2.363947	0	4	2	1	0	0	0	0	0	2	0	4	8
Satkhira	0.0598	0.181068	0	8	2	2	1	0	0	0	1	0	0	4	20
Satkhira	0.0887	3.088221	0	17	5	5	3	1	0	1	1	3	0	4	60
Satkhira	0.0776	1.971633	0	10	5	4	1	0	0	0	0	3	1	4	50
Satkhira	0.0613	0.331959	0	8	3	1	4	1	0	0	1	0	0	4	30
Satkhira	0.0967	3.892969	0	22	14	2	5	1	0	0	0	4	0	8	110
Satkhira	0.0703	1.2373	0	6	3	2	1	0	0	0	0	1	0	4	35
Satkhira	0.1715	11.41736	0	62	26	7	8	3	0	3	1	0	0	4	290
Satkhira	0.0693	1.136707	0	15	2	2	7	0	0	0	0	0	0	4	36
