# Supplementary material for: Estimated true prevalence and associated risk factors of bovine paratuberculosis antibodies in dairy herds in Bangladesh
Source: PLoS One. 2026 Jan 22;21(1):e0334683. doi: 10.1371/journal.pone.0334683 (PMC12826488; doi:10.1371/journal.pone.0334683)
Supplement: S2 File — (CSV) [file pone.0334683.s002.csv]

Farm	Animal_ID	Lab_ID	OD	SP	PTB	Breed	Age	Body_Wt	BCS	Pregnancy	Duration_preg	Repro_Dis	Abortion	Ret_Placenta	Num_Calves	Lact_Stage	Milk_yield	Mastitis
Chattogram	1	1272	0.1054	2.459812	0	Cross	3.5	220	Thin	Yes	6	No	No	No	1	9	14	Yes
Chattogram	51020	1104	0.0798	-0.061275	0	Cross	6.7	350	Normal	Yes	2	Anestrus	No	No	3	5	12	No
Chattogram	33403	1105	0.072	-0.698529	0	Cross	9.5	349	Normal	Yes	4	Anestrus	No	No	5	8	14	No
Chattogram	51980	1106	0.1033	1.85866	0	Cross	2.2	368	Normal	Yes	5	Anestrus	No	No	1	8	14	No
Chattogram	51618	1107	1.6445	127.7737	1	Cross	4.3	340	Normal	Yes	3	Anestrus	No	No	1	7	8	No
Chattogram	33728	1108	0.9535	71.31944	1	Cross	5.2	371	Normal	No	No	No	Yes	No	2	2	12	No
Chattogram	53049	1109	0.0862	0.461601	0	Cross	11.2	369	Normal	No	No	Repeat_breeding	Yes	No	6	2	12.6	No
Chattogram	51763	1110	0.0659	-1.196895	0	Cross	4.2	400	Normal	Yes	2	Anestrus	No	No	1	5	9	No
Chattogram	51712	1111	0.1921	9.113562	0	Cross	5.3	408	Normal	No	No	No	No	No	2	2	10	No
Chattogram	50224	1112	0.0917	0.910948	0	Cross	9.4	325	Normal	Yes	3	Anestrus	No	No	4	6	12	No
Chattogram	33730	1113	0.0682	-1.008987	0	Cross	5.5	362	Normal	Yes	3	Anestrus	No	No	2	6	11.3	No
Chattogram	51355	1114	0.1838	8.435458	0	Cross	4.2	365	Normal	Yes	2	Anestrus	No	No	1	5	7	No
Chattogram	51561	1115	0.0782	-0.191993	0	Cross	4.11	371	Normal	No	No	No	Yes	No	1	3	7.5	No
Chattogram	51730	1116	0.0935	1.058007	0	Cross	5.11	380	Normal	Yes	4	Anestrus	No	No	2	7	10.3	No
Chattogram	51101	1117	0.0713	-0.755719	0	Cross	7.1	385	Normal	No	No	No	No	No	3	2	13	No
Chattogram	51371	1118	0.9995	75.07761	1	Cross	7.9	395	Normal	Yes	4	Anestrus	No	No	3	8	14	No
Chattogram	51899	1119	0.0758	-0.388072	0	Cross	12.9	258	Normal	Yes	4	Anestrus	No	No	7	9	12	Yes
Chattogram	33721	1120	0.6347	45.27369	1	Cross	4.1	380	Normal	Yes	4	Anestrus	No	No	1	8	9	No
Chattogram	50493	1121	0.0678	-1.041667	0	Cross	13.8	268	Normal	No	No	No	No	Yes	7	2	13	No
Chattogram	53012	1122	0.0756	-0.404412	0	Cross	10.6	272	Normal	Yes	3	Anestrus	No	No	5	7	12.6	No
Chattogram	50437	1123	0.113	2.651144	0	Cross	12.1	285	Normal	No	No	Repeat_breeding	No	No	6	2	12.7	No
Chattogram	33415	1124	0.0669	-1.115196	0	Cross	13.2	302	Normal	Yes	2	Anestrus	No	Yes	8	5	12.92	No
Chattogram	51486	1125	0.0615	-1.556373	0	Cross	4.9	374	Normal	No	No	No	No	No	1	3	8.3	No
Chattogram	33571	1126	0.0885	0.64951	0	Cross	7.6	360	Normal	No	No	No	No	No	3	3	10.5	No
Chattogram	50996	1127	0.085	0.363562	0	Cross	15.1	271	Normal	Yes	4	Anestrus	No	Yes	8	7	12.95	No
Chattogram	50621	1128	0.0608	-1.613562	0	Cross	12.2	285	Normal	No	No	Repeat_breeding	No	No	6	2	12.98	No
Chattogram	33722	1129	0.0691	-0.935458	0	Cross	5.2	380	Normal	Yes	2	Anestrus	No	No	2	5	8.85	No
Chattogram	51755	1130	0.071	-0.780229	0	Cross	5.2	420	Normal	Yes	2	Anestrus	No	No	2	6	8.4	No
Chattogram	50578	1131	0.105	1.997549	0	Cross	8.6	397	Normal	Yes	2	Anestrus	No	No	4	6	12.5	No
Chattogram	51641	1132	0.0682	-1.008987	0	Cross	4.3	395	Normal	No	No	No	No	No	1	1.5	8	No
Chattogram	51757	1133	0.1556	6.131536	0	Cross	5.3	408	Normal	No	No	No	No	No	2	2	9.6	No
Chattogram	51542	1134	0.0646	-1.303105	0	Cross	6.7	382	Normal	No	No	No	No	No	3	3	12	No
Chattogram	50455	1135	0.0803	-0.020425	0	Cross	13.5	252	Normal	No	No	No	No	No	8	4	12	Yes
Chattogram	53025	1136	0.0629	-1.441993	0	Cross	8.6	361	Normal	No	No	No	No	No	4	2	9.8	No
Chattogram	51663	1137	0.0647	-1.294935	0	Cross	5.2	371	Normal	Yes	3	Anestrus	No	No	2	7	9.6	No
Chattogram	50284	1138	0.0681	-1.017157	0	Cross	10.8	398	Normal	Yes	2	Anestrus	No	No	5	6	12	No
Chattogram	33541	1139	0.1782	7.977941	0	Cross	12.7	261	Normal	No	No	Repeat_breeding	No	No	6	2	12	No
Chattogram	50691	1140	0.0708	-0.796569	0	Cross	11.8	298	Normal	No	No	Repeat_breeding	No	No	4	2	12.6	No
Chattogram	33746	1141	0.0608	-1.613562	0	Cross	4.9	397	Normal	No	No	No	No	No	1	3	7.99	No
Chattogram	50830	1142	0.1794	8.07598	0	Cross	14.8	262	Normal	Yes	2	Anestrus	No	No	7	7	13.4	No
Chattogram	51185	1143	0.0659	-1.196895	0	Cross	7.6	400	Normal	No	No	No	No	No	4	1.5	12.92	No
Chattogram	51785	1144	0.0893	0.714869	0	Cross	6.11	410	Normal	No	No	No	No	No	3	2.5	12.5	No
Chattogram	51697	1145	0.071	-0.780229	0	Cross	6.1	402	Normal	Yes	4	Anestrus	No	No	3	8	13.7	No
Chattogram	50561	1146	0.112	2.569444	0	Cross	12.1	220	Thin	No	No	Repeat_breeding	No	No	6	2	12.6	No
Chattogram	33779	1147	0.57	39.98775	1	Cross	8.4	315	Normal	Yes	2	Anestrus	No	No	4	6	12	No
Chattogram	33582	1148	0.0672	-1.090686	0	Cross	4.2	378	Normal	No	No	No	No	No	1	3	9.5	No
Chattogram	33932	1149	0.0877	0.58415	0	Cross	4.6	270	Normal	No	No	No	No	No	1	3	7.5	No
Chattogram	33495	1150	0.0645	-1.311275	0	Cross	12.7	395	Normal	No	No	Repeat_breeding	No	No	6	2	13	No
Chattogram	51277	1151	0.0811	0.044935	0	Cross	8.6	410	Normal	No	No	Repeat_breeding	No	No	4	3	15	No
Chattogram	51727	1152	0.0899	0.763889	0	Cross	5.6	365	Normal	No	No	No	No	No	2	4	12.5	No
Chattogram	51622	1153	0.1043	1.940359	0	Cross	6.2	371	Normal	Yes	3	Anestrus	No	No	3	7	10.5	No
Chattogram	33771	1154	0.2141	10.91095	0	Cross	7.6	360	Normal	No	No	No	No	No	4	2	15	No
Chattogram	50253	1155	0.1745	7.675654	0	Cross	14.2	285	Normal	No	No	Repeat_breeding	No	No	8	1	12.4	No
Chattogram	51897	1156	0.1046	1.964869	0	Cross	12.1	298	Normal	Yes	2	Anestrus	No	No	7	5	16	No
Chattogram	53032	1157	0.0801	-0.036765	0	Cross	12.3	367	Normal	No	No	Repeat_breeding	No	No	6	2	15	No
Chattogram	50998	1158	0.1422	5.036765	0	Cross	10	357	Normal	Yes	2	Anestrus	No	No	5	6	16	No
Chattogram	51991	1159	0.089	0.690359	0	Cross	10.3	380	Normal	No	No	Repeat_breeding	No	No	5	2	12	No
Chattogram	51252	1160	0.0632	-1.417484	0	Cross	6.4	400	Normal	Yes	3	Anestrus	No	No	3	7	12.68	No
Chattogram	50406	1161	0.0912	0.870098	0	Cross	9.5	440	Normal	Yes	2	Anestrus	No	No	5	6	12.6	No
Chattogram	50538	1162	0.0888	0.67402	0	Cross	11.6	271	Normal	No	No	No	No	No	6	4	12.4	No
Chattogram	50705	1163	0.0863	0.469771	0	Cross	13.7	249	Thin	Yes	2	Anestrus	No	No	7	6	11.5	No
Chattogram	50868	1164	0.5718	40.1348	1	Cross	10.7	220	Thin	No	No	Repeat_breeding	No	No	5	2	12.5	No
Chattogram	50872	1165	0.1311	4.129902	0	Cross	12.8	295	Normal	No	No	Anestrus	No	No	6	3	12.6	No
Chattogram	50888	1166	0.0471	-2.732843	0	Cross	10.6	301	Thin	No	No	No	No	No	5	1	12.68	No
Chattogram	51786	1167	0.0941	1.107026	0	Cross	5.2	380	Normal	Yes	3	Anestrus	No	No	2	7	12.4	No
Chattogram	50973	1168	0.0893	0.714869	0	Cross	11.6	350	Normal	No	No	No	No	No	6	2	12.68	No
Chattogram	51285	1169	0.0985	1.466503	0	Cross	5.6	398	Normal	No	No	No	No	No	2	2	12.3	No
Chattogram	51025	1170	1.3503	74.82912	1	Cross	7.6	394	Normal	Yes	2	Anestrus	No	No	3	6	10.3	No
Chattogram	51987	1171	0.455	22.96976	0	Cross	8.5	393	Normal	Yes	2	Anestrus	No	No	4	6	9.8	No
Chattogram	51921	1172	0.0935	2.030236	0	Cross	9.6	387	Normal	No	No	No	No	No	4	2	12.7	No
Chattogram	51750	1173	0.1682	6.357159	0	Cross	7.6	360	Normal	No	No	No	No	No	3	3	12.68	No
Chattogram	51104	1174	0.066	0.437326	0	Cross	8.1	362	Normal	No	No	No	No	No	4	3	12.62	No
Chattogram	51067	1175	0.0891	1.775371	0	Cross	7.6	235	Thin	Yes	3	Anestrus	No	No	3	7	12.6	No
Chattogram	50311	1176	0.0906	1.862257	0	Cross	9.6	368	Normal	No	No	No	No	No	4	2	12.65	No
Chattogram	33662	1177	0.11	2.985982	0	Cross	7.4	430	Normal	No	No	No	No	No	3	3	12.6	No
Chattogram	51947	1178	0.0747	0.941265	0	Cross	9.4	425	Normal	Yes	2	Anestrus	No	No	2	6	12.62	No
Chattogram	50887	1179	0.1108	3.032322	0	Cross	12.6	238	Thin	Yes	2	Anestrus	No	No	6	7	13.1	No
Chattogram	51770	1180	0.4146	20.62963	0	Cross	10.7	290	Normal	No	No	Repeat_breeding	No	No	5	2	11.5	No
Chattogram	50331	1181	0.1387	4.648401	0	Cross	9.6	350	Normal	No	No	No	No	No	4	3	12	No
Chattogram	51851	1182	0.0983	2.308272	0	Cross	10.9	355	Normal	No	No	Repeat_breeding	No	No	5	2	12.4	No
Chattogram	51672	1183	0.0596	0.066613	0	Cross	12.6	368	Normal	No	No	Repeat_breeding	No	No	6	2	12.42	No
Chattogram	50023	1184	0.1297	4.127085	0	Cross	11.6	369	Normal	No	No	No	No	No	5	1.5	12.62	Yes
Chattogram	50377	1185	0.1214	3.646316	0	Cross	9.6	375	Normal	Yes	1	Anestrus	No	No	4	4	12.6	No
Chattogram	51777	1186	0.0809	1.300394	0	Cross	4.1	400	Normal	Yes	2	Anestrus	No	No	1	6	7.8	No
Chattogram	50303	1187	0.1003	2.42412	0	Cross	8.8	397	Normal	Yes	2	Anestrus	No	No	4	7	12.65	No
Chattogram	51256	1188	0.0872	1.665315	0	Cross	10.9	395	Normal	Yes	2	Anestrus	No	No	5	5	12.68	No
Chattogram	50763	1189	0.212	8.894231	0	Cross	11.8	385	Normal	Yes	3	Anestrus	No	No	6	7	12.52	No
Chattogram	50591	1190	0.1854	7.353452	0	Cross	8.7	368	Normal	Yes	2	Anestrus	No	No	4	8	12.6	No
Chattogram	51011	1191	0.064	0.321478	0	Cross	7.4	410	Normal	No	No	No	No	No	3	3	12.4	No
Chattogram	51726	1192	0.0921	1.949143	0	Cross	5.7	395	Normal	No	No	No	No	No	2	2	12	No
Chattogram	50402	1193	0.3527	17.04414	0	Cross	8.1	408	Normal	No	No	No	No	No	4	2	11.3	No
Chattogram	51872	1194	0.1208	3.611562	0	Cross	8.6	325	Normal	Yes	2	Anestrus	No	No	4	6	12.5	No
Chattogram	51144	1195	0.0931	2.007067	0	Cross	9.6	328	Normal	Yes	2	Anestrus	No	No	5	5	12.68	No
Chattogram	51375	1196	0.1118	3.090246	0	Cross	8.6	340	Normal	Yes	1	Anestrus	No	No	4	5	13	No
Chattogram	51753	1197	0.1982	8.09488	0	Cross	5.6	348	Normal	Yes	1	Anestrus	No	No	2	4	14	No
Chattogram	51819	1198	0.0747	0.941265	0	Cross	8.8	351	Normal	No	No	No	No	No	4	2	15	No
Chattogram	51920	1199	0.1088	2.916474	0	Cross	10.1	368	Normal	No	No	No	No	No	5	3	14	No
Chattogram	33568	1200	0.0712	0.738531	0	Cross	12.6	398	Normal	No	No	Repeat_breeding	No	No	6	2	12	No
Chattogram	51134	1201	0.0718	0.773285	0	Cross	10.9	402	Normal	No	No	No	No	No	6	2	12.6	No
Chattogram	51422	1202	0.164	6.113879	0	Cross	5.8	398	Normal	No	No	No	No	No	2	2	15	No
Chattogram	53022	1203	0.0803	1.265639	0	Cross	9.6	408	Normal	Yes	2	Anestrus	No	No	4	5	18	No
Chattogram	50005	1204	0.1046	2.673193	0	Cross	10.7	398	Normal	Yes	1	Repeat_breeding	No	No	5	4	12.7	No
Chattogram	50890	1205	0.0656	0.414157	0	Cross	12.6	395	Normal	Yes	2	Anestrus	No	No	6	5	13	No
Chattogram	33589	1206	0.0588	0.020273	0	Cross	10.9	402	Normal	No	No	No	No	No	5	2	12	Yes
Chattogram	51151	1207	0.0615	0.176668	0	Cross	8.6	397	Normal	No	No	No	No	No	4	3	15	No
Chattogram	50840	1208	0.1298	4.132878	0	Cross	9.6	368	Normal	No	No	No	No	No	4	3	18	No
Chattogram	33512	1209	0.1541	5.540431	0	Cross	9.7	400	Normal	No	No	No	No	No	5	2	12	Yes
Chattogram	51600	1210	0.0914	1.908596	0	Cross	5.2	371	Normal	No	No	No	No	No	2	3	13	No
Chattogram	50209	1211	0.0968	2.221386	0	Cross	12.7	368	Normal	No	No	Repeat_breeding	No	Yes	6	2	12.6	No
Chattogram	50318	1212	0.0882	1.723239	0	Cross	10.8	398	Normal	No	No	No	No	No	6	3	13	No
Chattogram	50790	1213	0.0877	1.694277	0	Cross	12.6	371	Normal	No	No	No	No	No	6	2	14	No
Chattogram	51795	1214	0.1768	6.855306	0	Cross	4.6	372	Normal	No	No	No	No	No	1	1	8.8	No
Chattogram	33464	1215	0.0975	2.261932	0	Cross	8.6	395	Normal	No	No	No	No	No	4	2	10.5	No
Chattogram	33420	1216	0.0747	0.941265	0	Cross	13.8	400	Normal	No	No	No	No	No	7	1	12.6	No
Chattogram	51773	1217	0.0733	0.860171	0	Cross	4.3	398	Normal	Yes	2	Anestrus	No	No	1	5	8.15	No
Chattogram	51853	1218	0.0973	2.250348	0	Cross	10.7	400	Normal	No	No	No	No	No	5	2	13	No
Chattogram	51940	1219	0.0924	1.96652	0	Cross	12.6	398	Normal	No	No	No	No	No	6	1	15	Yes
Chattogram	51797	1220	0.1268	3.959106	0	Cross	5.2	368	Normal	No	No	No	No	No	2	2	12.18	No
Chattogram	51701	1221	0.0849	1.53209	0	Cross	4.1	348	Normal	Yes	3	Anestrus	No	No	1	7	9	No
Chattogram	51888	1222	0.0777	1.115037	0	Cross	12.8	349	Normal	No	No	No	No	No	7	2	14	Yes
Chattogram	51817	1223	0.0623	0.223007	0	Cross	14.2	358	Normal	No	No	Repeat_breeding	No	No	8	3	12.95	No
Chattogram	51397	1224	0.1014	2.487836	0	Cross	6.6	368	Normal	No	No	Anestrus	No	No	3	2	13	No
Chattogram	33539	1225	0.1485	5.216057	0	Cross	12.7	375	Normal	No	No	Anestrus	No	No	7	1	15	No
Chattogram	50517	1226	0.09	1.827502	0	Cross	9.1	408	Normal	No	No	Anestrus	No	No	5	2	12	No
Chattogram	53006	1227	0.0687	0.593721	0	Cross	8.3	395	Normal	No	No	Anestrus	No	No	4	3	12.6	No
Chattogram	50945	1228	0.1092	2.939643	0	Cross	12.7	398	Normal	No	No	Anestrus	No	No	6	2	12.65	No
Chattogram	51709	1229	0.0674	0.51842	0	Cross	4.9	408	Normal	No	No	Anestrus	No	No	1	1	8	No
Chattogram	51806	1230	0.0628	0.251969	0	Cross	15.7	367	Normal	No	No	Anestrus	No	No	8	2	10.8	No
Chattogram	51514	1231	0.063	0.263554	0	Cross	5.11	378	Normal	No	No	Anestrus	No	No	2	3	12.5	No
Chattogram	50509	1232	0.0761	1.022359	0	Cross	7.9	395	Normal	No	No	Anestrus	No	No	4	2	12.68	No
Chattogram	50737	1233	0.0831	1.427827	0	Cross	9.1	398	Normal	No	No	Anestrus	No	No	4	1	13.15	No
Chattogram	33522	1234	0.0997	2.389365	0	Cross	12.7	398	Normal	No	No	Anestrus	No	No	7	3	13.28	No
Chattogram	51372	1235	0.085	1.537882	0	Cross	8.7	349	Normal	No	No	Anestrus	No	No	4	2	9.65	No
Chattogram	51696	1236	0.9118	49.42945	1	Cross	9.6	371	Normal	No	No	Anestrus	No	No	5	1	8.85	No
Chattogram	50191	1237	0.0961	2.180839	0	Cross	12.8	298	Normal	Yes	2	Anestrus	No	No	7	6	13	No
Chattogram	50695	1238	0.0692	0.622683	0	Cross	14.7	299	Normal	Yes	1	Anestrus	No	No	7	5	12	No
Chattogram	50040	1239	0.098	2.290894	0	Cross	12.9	315	Normal	Yes	2	Anestrus	No	No	6	6	12.6	No
Chattogram	50534	1240	0.0891	1.775371	0	Cross	14.9	325	Normal	No	No	Anestrus	No	No	8	2	12.65	No
Chattogram	51705	1241	0.1145	3.24664	0	Cross	5.2	285	Normal	No	No	Anestrus	No	No	2	1	10.68	No
Chattogram	50982	1242	0.0751	0.964435	0	Cross	6.3	368	Normal	No	No	Anestrus	No	No	3	2	12	No
Chattogram	51031	1243	0.1262	3.924351	0	Cross	5.9	348	Normal	No	No	Anestrus	No	No	2	2	10	No
Chattogram	50027	1244	0.0973	2.250348	0	Cross	12.8	368	Normal	Yes	1	Anestrus	No	No	8	5	9.5	No
Chattogram	51742	1245	0.066	0.437326	0	Cross	5.2	408	Normal	Yes	2	Anestrus	No	No	2	6	10.8	No
Chattogram	33781	1246	0.0608	0.136121	0	Cross	6.2	371	Normal	Yes	2	Anestrus	No	No	3	6	12.85	No
Chattogram	33736	1247	0.2328	10.09905	0	Cross	5.2	350	Normal	No	No	Anestrus	No	No	2	2	13	No
Chattogram	51691	1248	0.0847	1.520505	0	Cross	4.2	289	Normal	No	No	Anestrus	No	No	1	1	7.8	No
Chattogram	51595	1249	0.068	0.553174	0	Cross	5.6	399	Normal	No	No	Anestrus	No	No	2	2	13	No
Chattogram	53051	1250	0.1267	3.953313	0	Cross	15.1	371	Normal	Yes	2	Anestrus	No	Yes	8	7	12.5	No
Chattogram	51193	1251	0.2091	8.726251	0	Cross	4.1	398	Normal	Yes	3	Anestrus	No	No	1	8	9.5	No
Chattogram	33843	1252	0.1122	3.113415	0	Cross	6.2	371	Normal	Yes	2	Anestrus	No	No	3	7	12.85	No
Chattogram	6951	146	0.0687	0.593721	0	Indigenous	7	170	Thin	No	No	Anestrus	No	No	2	8	1.5	No
Chattogram	6770	147	0.1092	2.939643	0	Indigenous	4	160	Thin	No	No	Anestrus	No	No	1	4	1.7	No
Chattogram	6952	148	0.0674	0.51842	0	Indigenous	6	185	Thin	Yes	5	No	No	No	2	9	2	No
Chattogram	6955	149	0.0628	0.251969	0	Indigenous	6	173	Thin	No	No	Repeat_breeding	No	No	1	3	1.5	No
Chattogram	6959	150	0.063	0.263554	0	Indigenous	6	130	Thin	No	No	No	No	Yes	3	3	1.5	No
Chattogram	6961	151	0.0761	1.022359	0	Indigenous	7	173	Thin	Yes	8	No	No	No	2	9	1.8	No
Chattogram	7422	152	0.0831	1.427827	0	Indigenous	4	170	Thin	No	No	No	No	No	1	2	2	No
Chattogram	7387	153	0.0997	2.389365	0	Indigenous	7	190	Thin	No	No	Repeat_breeding	No	No	2	8	1.5	No
Chattogram	6963	154	0.085	1.537882	0	Indigenous	7	180	Thin	No	No	No	No	No	4	5	1.5	Yes
Chattogram	6557	155	0.0961	2.180839	0	Indigenous	7	160	Thin	Yes	4	No	Yes	No	9	8	1.5	No
Chattogram	6711	156	0.0692	0.622683	0	Indigenous	5	150	Thin	No	No	Repeat_breeding	No	No	2	4	1.5	No
Chattogram	7393	157	0.098	2.290894	0	Indigenous	7	170	Thin	No	No	Anestrus	No	No	2	5	1.7	No
Chattogram	6964	158	0.0891	1.775371	0	Indigenous	7	210	Thin	Yes	4	Anestrus	No	No	2	7	1.7	No
Chattogram	6968	159	0.1145	3.24664	0	Indigenous	6	165	Thin	No	No	No	No	No	2	4	1.5	No
Chattogram	6971	160	0.0751	0.964435	0	Indigenous	6	193	Thin	Yes	8	No	No	No	2	8	2	No
Chattogram	7390	161	0.1262	3.924351	0	Indigenous	6	155	Thin	No	No	Repeat_breeding	No	No	2	3	1.6	No
Chattogram	6742	162	0.0973	2.250348	0	Indigenous	4	150	Thin	No	2	No	No	No	1	5	1.5	No
Chattogram	6972	163	0.066	0.437326	0	Indigenous	6	158	Thin	No	No	Repeat_breeding	No	Yes	2	2	2	No
Chattogram	6595	164	0.0608	0.136121	0	Indigenous	6	180	Thin	No	No	No	No	No	4	1	1.5	Yes
Chattogram	6973	165	0.2328	10.09905	0	Indigenous	5	175	Thin	No	No	No	No	No	2	1	1.5	No
Chattogram	6975	166	0.0847	1.520505	0	Indigenous	6	180	Thin	Yes	7	No	No	No	2	3	1.4	No
Chattogram	6987	167	0.068	0.553174	0	Indigenous	5	140	Thin	No	No	No	No	No	2	4	1.5	No
Chattogram	6983	168	0.1267	3.953313	0	Indigenous	6	163	Thin	No	2	No	No	No	2	6	1.38	No
Chattogram	6985	169	0.2091	8.726251	0	Indigenous	7	190	Thin	No	No	No	No	No	3	2	1.5	No
Chattogram	6988	170	0.1122	3.113415	0	Indigenous	6	170	Thin	No	No	Anestrus	No	No	2	3	1.6	No
Chattogram	6948	171	0.0764	1.039736	0	Indigenous	8	183	Thin	No	No	Repeat_breeding	No	No	3	4	1.5	No
Chattogram	7423	172	0.0903	1.84488	0	Indigenous	5	173	Thin	Yes	4	No	No	No	2	7	1.5	No
Chattogram	7397	173	0.1141	3.223471	0	Indigenous	6	170	Thin	No	No	No	No	No	3	1	2	No
Chattogram	6499	174	0.1087	2.910681	0	Indigenous	7	220	Thin	Yes	3	No	No	No	4	7	2	Yes
Chattogram	6990	175	0.388	19.08886	0	Indigenous	4	174	Thin	Yes	5	Repeat_breeding	No	No	1	8	2	No
Chattogram	6715	176	0.1103	2.724134	0	Indigenous	5	165	Thin	Yes	4	No	No	No	1	8	1.4	No
Chattogram	6746	177	0.0751	0.825332	0	Indigenous	4	182	Thin	No	No	No	No	No	1	2	1.5	No
Chattogram	7381	178	0.125	3.5171	0	Indigenous	7	185	Thin	Yes	6	No	No	No	3	9	1.5	No
Chattogram	6717	179	0.4059	18.66976	0	Indigenous	4	170	Thin	No	No	Anestrus	No	No	1	4	1.35	No
Chattogram	6725	180	0.1225	3.382242	0	Indigenous	6	160	Thin	No	No	Anestrus	No	No	1	5	1.42	No
Chattogram	6729	181	0.0771	0.933218	0	Indigenous	4	153	Thin	No	No	Anestrus	No	No	1	7	1.5	No
Chattogram	7400	182	0.0594	-0.021577	0	Indigenous	5	165	Thin	No	No	Repeat_breeding	No	No	1	4	1.5	No
Chattogram	6730	183	0.1751	6.219657	0	Indigenous	4	166	Thin	No	No	No	No	No	1	2	1.6	No
Chattogram	354	892	0.212	8.894231	0	Cross	4	340	Normal	No	No	No	No	No	3	2	8	Yes
Chattogram	489	893	0.1854	7.353452	0	Cross	3.5	380	Normal	No	No	No	No	No	2	2	10	No
Chattogram	706	894	0.064	0.321478	0	Cross	2.5	280	Normal	Yes	3	No	No	Yes	1	7	12	Yes
Chattogram	569	895	0.0921	1.949143	0	Cross	2.5	300	Normal	No	No	Anestrus	No	Yes	1	3	9	No
Chattogram	615	896	0.3527	17.04414	0	Cross	2.5	350	Normal	Yes	4	No	No	No	1	8	10	No
Chattogram	444	897	0.1208	3.611562	0	Cross	4.5	210	Normal	No	No	No	No	Yes	3	2	15	No
Chattogram	364	898	0.0931	2.007067	0	Cross	4.5	295	Normal	No	No	No	No	No	3	1	8.5	No
Chattogram	461	899	0.1118	3.090246	0	Cross	3.5	400	Normal	No	No	Repeat_breeding	No	No	2	2	10	Yes
Chattogram	392	900	0.1982	8.09488	0	Cross	4	350	Normal	No	No	No	No	Yes	3	1	6	Yes
Chattogram	656	901	0.0747	0.941265	0	Cross	2.5	330	Normal	Yes	6	No	No	No	1	9	8	Yes
Chattogram	411	902	0.1088	2.916474	0	Cross	3.5	360	Normal	No	No	No	No	No	2	3	15	No
Chattogram	607	903	0.0712	0.738531	0	Cross	2.5	320	Normal	Yes	6	No	No	No	1	10	8	Yes
Chattogram	619	904	0.0718	0.773285	0	Cross	3.5	310	Normal	No	No	No	No	Yes	2	2	13	No
Chattogram	394	905	0.164	6.113879	0	Cross	4.5	250	Normal	No	No	No	No	No	3	2	6	No
Chattogram	434	906	0.0803	1.265639	0	Cross	3.5	290	Normal	Yes	7	No	No	No	2	10	11	Yes
Chattogram	440	907	0.1046	2.673193	0	Cross	3.5	280	Normal	Yes	2	No	No	No	2	5	15	No
Chattogram	305	908	0.0656	0.414157	0	Cross	4	510	Normal	Yes	3	Repeat_breeding	Yes	No	2	6	11	No
Chattogram	406	909	0.0588	0.020273	0	Cross	3.5	420	Normal	No	No	No	Yes	Yes	2	2	15	Yes
Chattogram	479	910	0.0615	0.176668	0	Cross	3.5	450	Normal	No	No	No	No	Yes	2	1	9	Yes
Chattogram	386	911	0.1298	4.132878	0	Cross	4.5	410	Normal	No	No	No	No	No	3	3	23	No
Chattogram	429	912	0.1541	5.540431	0	Cross	3.5	356	Normal	Yes	5	No	No	No	2	9	4	No
Chattogram	390	913	0.0914	1.908596	0	Cross	4.25	355	Normal	Yes	5	No	No	No	3	9	13	Yes
Chattogram	608	914	0.0968	2.221386	0	Cross	2.5	280	Normal	Yes	6	No	No	No	1	9	9	No
Chattogram	565	915	0.0882	1.723239	0	Cross	2.5	400	Normal	Yes	6	No	No	No	1	9	8	Yes
Chattogram	401	916	0.0877	1.694277	0	Cross	3.5	220	Normal	Yes	6	No	No	Yes	2	10	19	Yes
Chattogram	588	917	0.1768	6.855306	0	Cross	2.5	420	Normal	Yes	2	Repeat_breeding	Yes	Yes	1	5	13	No
Chattogram	658	918	0.0975	2.261932	0	Cross	2.5	350	Normal	Yes	2	Repeat_breeding	No	No	1	5	6	Yes
Chattogram	683	919	0.0747	0.941265	0	Cross	2.5	220	Normal	No	No	No	No	No	1	3	16	No
Chattogram	707	920	0.0733	0.860171	0	Cross	2.5	360	Normal	No	No	Repeat_breeding	No	No	1	4	8	No
Chattogram	422	921	0.0973	2.250348	0	Cross	3.5	200	Normal	No	No	No	No	No	2	2	9	No
Chattogram	318	922	0.0924	1.96652	0	Cross	2.5	310	Normal	Yes	2	No	No	No	1	5	4	No
Chattogram	415	1012	0.1268	3.959106	0	Cross	3.5	320	Normal	No	No	No	No	Yes	2	3	16	No
Chattogram	659	923	0.0849	1.53209	0	Cross	2.5	350	Normal	No	No	No	No	No	1	4	10	Yes
Chattogram	408	924	0.0777	1.115037	0	Cross	3.5	350	Normal	Yes	2	No	No	No	2	5	19	Yes
Chattogram	563	925	0.0623	0.223007	0	Cross	2.5	360	Normal	Yes	7	Repeat_breeding	No	No	1	10	12	No
Chattogram	593	926	0.1014	2.487836	0	Cross	2.5	200	Normal	Yes	6	Repeat_breeding	No	No	1	10	10	No
Chattogram	596	927	0.1485	5.216057	0	Cross	2.5	310	Normal	Yes	3	No	No	No	1	6	13	No
Chattogram	447	928	0.09	1.827502	0	Cross	3.5	320	Normal	No	No	No	No	No	2	3	10	No
Chattogram	348	929	0.0687	0.593721	0	Cross	4	500	Normal	No	No	No	No	No	3	2	10	No
Chattogram	644	930	0.1092	2.939643	0	Cross	2.5	320	Normal	Yes	6	No	No	No	1	9	9	Yes
Chattogram	407	931	0.0674	0.51842	0	Cross	3.5	310	Normal	Yes	3	Repeat_breeding	No	No	1	7	14	No
Chattogram	651	932	0.0628	0.251969	0	Cross	2.5	250	Normal	Yes	2	No	No	No	1	4	11	Yes
Chattogram	591	933	0.063	0.263554	0	Cross	1.5	290	Normal	Yes	7	No	No	No	1	10	8	No
Chattogram	709	934	0.0761	1.022359	0	Cross	2.5	280	Normal	Yes	3	No	No	Yes	1	6	15	No
Chattogram	702	935	0.0831	1.427827	0	Cross	2.5	510	Normal	Yes	No	Repeat_breeding	No	Yes	1	4	13	No
Chattogram	597	936	0.0997	2.389365	0	Cross	2.5	420	Normal	Yes	7	No	No	No	1	11	10	Yes
Chattogram	387	937	0.085	1.537882	0	Cross	4	420	Thin	Yes	2	Repeat_breeding	No	No	3	5	16	No
Chattogram	561	938	0.0961	2.180839	0	Cross	2.5	350	Normal	Yes	4	No	No	No	1	8	14	No
Chattogram	605	939	0.0692	0.622683	0	Cross	2.5	220	Normal	Yes	6	No	No	No	1	10	12	No
Chattogram	467	940	0.098	2.290894	0	Cross	3.5	360	Normal	No	No	No	No	No	2	1	7	No
Chattogram	633	941	0.0891	1.775371	0	Cross	2.5	510	Normal	Yes	5	No	No	No	1	9	8	Yes
Chattogram	652	942	0.1145	3.24664	0	Cross	2.5	420	Normal	Yes	3	No	No	Yes	1	6	14	Yes
Chattogram	638	943	0.0751	0.964435	0	Cross	2.5	350	Normal	Yes	6	Repeat_breeding	No	No	1	10	7	Yes
Chattogram	209	944	0.1262	3.924351	0	Cross	3.5	310	Normal	No	No	No	No	No	2	1	6	No
Chattogram	326	945	0.0973	2.250348	0	Cross	2.5	320	Normal	Yes	6	No	No	Yes	1	9	4	Yes
Chattogram	383	946	0.066	0.437326	0	Cross	4.5	350	Normal	Yes	3	No	No	No	3	7	9	Yes
Chattogram	402	947	0.0608	0.136121	0	Cross	3.5	310	Normal	Yes	6	No	No	No	2	10	19	Yes
Chattogram	704	948	0.2328	10.09905	0	Cross	2.5	320	Normal	No	No	No	No	No	1	2	9	No
Chattogram	344	949	0.0847	1.520505	0	Cross	4.5	480	Normal	Yes	6	No	No	No	3	10	15	Yes
Chattogram	673	950	0.068	0.553174	0	Cross	2.5	420	Normal	Yes	2	Anestrus	No	No	1	6	7	Yes
Chattogram	340	951	0.1267	3.953313	0	Cross	2.5	390	Normal	Yes	4	No	No	Yes	1	7	8	Yes
Chattogram	399	952	0.2091	8.726251	0	Cross	4.5	350	Normal	No	No	No	No	No	3	3	10	No
Chattogram	404	953	0.1122	3.113415	0	Cross	3.5	310	Normal	Yes	4	No	No	Yes	2	9	15	No
Chattogram	571	954	0.0764	1.039736	0	Cross	2.5	320	Normal	No	No	No	No	Yes	1	2	8	Yes
Chattogram	290	955	0.0903	1.84488	0	Cross	3.5	260	Normal	No	No	No	No	No	2	1	2	No
Chattogram	379	956	0.1141	3.223471	0	Cross	4.5	290	Normal	Yes	5	No	No	Yes	3	8	8	No
Chattogram	288	957	0.1087	2.910681	0	Cross	3.5	320	Normal	No	No	No	No	No	2	2	8	Yes
Chattogram	708	958	0.388	19.08886	0	Cross	2.5	250	Normal	Yes	2	No	No	No	1	6	6	No
Chattogram	398	959	0.1103	2.724134	0	Cross	3.75	260	Normal	No	No	No	No	No	3	1	10	No
Chattogram	212	960	0.0751	0.825332	0	Cross	2.6	450	Normal	Yes	4	No	No	No	1	9	8	No
Chattogram	374	961	0.125	3.5171	0	Cross	4.25	500	Normal	No	No	Anestrus	Yes	Yes	3	3	19	No
Chattogram	375	962	0.4059	18.66976	0	Cross	4.5	530	Normal	Yes	5	Repeat_breeding	No	Yes	3	9	23	Yes
Chattogram	270	963	0.1225	3.382242	0	Cross	3	350	Normal	Yes	3	Repeat_breeding	Yes	No	1	7	4	No
Chattogram	456	964	0.0771	0.933218	0	Cross	3.5	310	Normal	No	No	No	No	Yes	2	2	12	No
Chattogram	413	965	0.0594	-0.021577	0	Cross	3.5	320	Normal	Yes	5	No	No	No	2	9	14	Yes
Chattogram	674	966	0.1751	6.219657	0	Cross	2.5	480	Normal	Yes	4	No	No	No	1	8	6	Yes
Chattogram	600	967	0.4684	22.04121	0	Cross	2.5	420	Normal	Yes	7	No	No	Yes	1	9	8	Yes
Chattogram	594	968	0.1106	2.740317	0	Cross	2.5	390	Normal	Yes	6	No	No	No	1	9	8	Yes
Chattogram	450	969	0.4851	22.94206	0	Cross	3.5	350	Normal	No	No	No	No	Yes	2	2	6	No
Chattogram	313	970	0.0882	1.531988	0	Cross	3.5	310	Normal	Yes	4	No	No	Yes	2	9	16	Yes
Chattogram	635	971	0.078	0.981767	0	Cross	2.5	350	Normal	Yes	5	No	No	No	1	9	11	No
Chattogram	636	972	0.0904	1.650664	0	Cross	2.5	420	Normal	Yes	5	No	No	No	1	8	10	No
Chattogram	308	973	0.0731	0.717445	0	Cross	3.5	560	Normal	Yes	3	Repeat_breeding	No	No	2	7	11	No
Chattogram	410	974	0.2263	8.981551	0	Cross	3.5	420	Normal	No	No	No	No	No	2	2	12	Yes
Chattogram	675	975	0.5312	25.42885	0	Cross	2.5	380	Normal	Yes	4	No	No	No	1	7	8	Yes
Chattogram	657	976	0.1515	4.946596	0	Cross	2.5	421	Normal	Yes	7	No	No	Yes	1	9	8	Yes
Chattogram	640	977	0.1539	5.07606	0	Cross	2.5	355	Normal	Yes	6	No	No	No	1	8	13	Yes
Chattogram	614	978	0.2214	8.717229	0	Cross	2.5	320	Normal	No	No	No	No	Yes	1	1	8	Yes
Chattogram	223	979	0.1668	5.771928	0	Cross	2.5	360	Normal	Yes	3	No	No	No	1	7	6	No
Chattogram	634	980	0.1694	5.91218	0	Cross	2.5	260	Normal	Yes	4	No	No	No	1	7	4	Yes
Chattogram	381	981	0.4629	21.74452	0	Cross	4	450	Normal	No	No	Repeat_breeding	No	No	3	2	5	Yes
Chattogram	466	982	0.1054	2.459812	0	Cross	3.5	500	Normal	Yes	4	No	No	No	2	9	8	Yes
Chattogram	653	983	0.0972	2.017478	0	Cross	2.5	530	Normal	Yes	5	No	No	No	1	9	13	Yes
Chattogram	423	984	0.0629	0.167224	0	Cross	3.5	350	Normal	Yes	6	No	No	No	2	8	12	Yes
Chattogram	590	985	0.1567	5.227101	0	Cross	2.5	260	Normal	No	No	No	Yes	Yes	1	5	9	Yes
Chattogram	586	986	0.5167	24.64667	0	Cross	2.5	450	Normal	Yes	2	No	No	Yes	1	6	7	Yes
Chattogram	611	987	0.1681	5.842054	0	Cross	2.5	500	Normal	No	No	No	Yes	Yes	1	2	8	Yes
Chattogram	488	988	0.0662	0.345237	0	Cross	3.5	530	Normal	No	No	No	No	No	2	2	8	No
Chattogram	616	989	0.1562	5.200129	0	Cross	2.5	380	Normal	Yes	5	No	No	No	1	8	13	Yes
Chattogram	599	990	0.0584	-0.075521	0	Cross	2.5	400	Normal	No	No	No	No	Yes	1	4	13	No
Chattogram	349	991	0.4248	19.68929	0	Cross	4.5	435	Normal	No	No	No	No	Yes	3	1	10	Yes
Chattogram	655	992	0.4777	22.54288	0	Cross	3.5	350	Normal	Yes	4	No	No	No	2	7	8	Yes
Chattogram	679	993	0.1751	6.219657	0	Cross	2.5	260	Normal	No	No	No	No	No	1	3	9	No
Chattogram	585	994	0.8757	44.0123	1	Cross	2.5	450	Normal	Yes	2	Repeat_breeding	No	No	1	5	11	Yes
Chattogram	262	995	0.223	8.803539	0	Cross	2.5	500	Normal	Yes	No	No	No	No	1	2	5	No
Chattogram	612	996	0.2218	8.738807	0	Cross	2.5	530	Normal	No	No	Anestrus	No	No	1	3	13	Yes
Chattogram	314	997	0.1091	2.659402	0	Cross	3.5	465	Normal	Yes	6	No	No	No	2	9	15	No
Chattogram	486	998	0.3729	16.88963	0	Cross	3.5	420	Normal	No	No	No	No	No	2	3	9	No
Chattogram	412	999	0.1767	6.305966	0	Cross	3.5	300	Normal	Yes	6	No	No	Yes	2	9	11	Yes
Chattogram	642	1000	0.1191	3.198835	0	Cross	2.5	350	Normal	No	No	No	No	Yes	1	2	9	Yes
Chattogram	359	1001	0.2661	11.12849	0	Cross	4	260	Normal	Yes	3	No	No	No	3	6	2	No
Chattogram	562	1002	0.1176	3.11792	0	Cross	2.5	256	Normal	Yes	5	No	No	No	1	8	13	Yes
Chattogram	259	1003	0.2027	7.708491	0	Cross	2.9	290	Normal	Yes	6	No	No	No	1	9	6	Yes
Chattogram	576	1004	0.1298	3.776028	0	Cross	2.5	260	Normal	Yes	6	No	No	Yes	1	9	11	Yes
Chattogram	416	1005	0.4792	22.6238	0	Cross	3.5	320	Normal	Yes	2	No	No	Yes	2	7	16	Yes
Chattogram	345	1006	0.1562	5.200129	0	Cross	3.5	430	Normal	Yes	5	No	No	No	2	8	13	No
Chattogram	357	1007	0.369	16.67925	0	Cross	4.5	260	Normal	Yes	2	No	No	No	3	6	2	No
Chattogram	460	1008	0.0811	1.148991	0	Cross	3.5	358	Normal	No	No	Repeat_breeding	Yes	No	2	3	10	No
Chattogram	443	1009	0.0611	0.070126	0	Cross	3.5	175	Normal	No	No	Repeat_breeding	No	No	2	1	9	No
Chattogram	645	1010	0.165	5.67483	0	Cross	2.5	260	Normal	No	No	No	No	No	1	3	7	Yes
Chattogram	621	1011	0.2174	8.501456	0	Cross	2.5	320	Normal	Yes	6	Anestrus	No	Yes	1	9	11	Yes
Chattogram	458	1013	0.1291	3.738267	0	Cross	3.5	430	Normal	No	No	No	No	No	2	1	19	Yes
Chattogram	647	1014	0.1314	3.862337	0	Cross	2.5	260	Normal	Yes	5	No	No	No	1	10	8	Yes
Chattogram	309	1015	0.0843	1.32161	0	Cross	4.5	480	Normal	Yes	No	No	No	No	3	1	12	Yes
Chattogram	346	1016	0.1259	3.565649	0	Cross	4.5	385	Thin	No	No	Repeat_breeding	No	Yes	3	2	21	Yes
Chattogram	459	1017	0.109	2.654008	0	Cross	3.5	320	Normal	Yes	6	Repeat_breeding	Yes	No	2	9	9	No
Chattogram	448	1018	0.1013	2.238645	0	Cross	3.5	400	Normal	Yes	2	No	No	No	2	5	9	No
Chattogram	378	1019	0.1016	2.254828	0	Cross	4.5	490	Normal	No	No	No	No	No	3	2	6	Yes
Chattogram	646	1020	0.4823	22.79102	0	Cross	2.5	430	Normal	Yes	5	No	No	No	1	8	9	Yes
Chattogram	632	1021	0.4185	19.34944	0	Cross	2.5	260	Normal	No	No	No	No	Yes	1	4	7	Yes
Chattogram	643	1022	0.1146	2.95609	0	Cross	2.5	480	Normal	Yes	7	No	No	No	1	10	6	No
Chattogram	385	1023	0.0896	1.607509	0	Cross	4	385	Normal	Yes	3	No	No	No	3	5	22	No
Chattogram	648	1024	0.1127	2.853598	0	Cross	2.5	320	Normal	Yes	3	No	No	No	1	7	9	Yes
Chattogram	680	1025	0.0791	1.041105	0	Cross	2.5	350	Normal	Yes	6	No	No	No	1	9	11	Yes
Chattogram	393	1026	0.1997	7.546661	0	Cross	4	300	Normal	No	No	No	No	No	3	2	1	No
Chattogram	463	1027	0.111	2.761894	0	Cross	3.5	258	Normal	No	No	No	No	Yes	2	2	13	No
Dhaka	7003	585	0.0764	1.039736	0	Cross	4.11	370	Normal	No	No	No	No	No	2	7	6.1	No
Dhaka	5446	586	0.0903	1.84488	0	Cross	9.6	370	Normal	No	No	Repeat_breeding	No	No	5	9	4.3	No
Dhaka	7459	588	4.5489	260.1048	1	Cross	3.9	375	Normal	No	No	Repeat_breeding	No	No	1	8	5.4	No
Dhaka	5029	593	0.6978	37.03371	1	Cross	11.8	375	Normal	No	No	Repeat_breeding	No	No	8	6	6.3	No
Dhaka	6165	605	0.1141	3.223471	0	Cross	6.8	450	Normal	No	No	Repeat_breeding	No	No	3	9	7.3	No
Dhaka	6317	607	0.1087	2.910681	0	Cross	6.3	325	Normal	No	No	Repeat_breeding	No	No	3	5	9.2	No
Dhaka	5197	612	5.0992	291.9804	1	Cross	10.8	405	Normal	No	No	Repeat_breeding	No	No	4	3	7.5	No
Dhaka	6304	614	0.7506	40.0921	1	Cross	6.4	380	Normal	No	No	Repeat_breeding	No	No	2	5	8	No
Dhaka	6867	636	0.388	19.08886	0	Cross	5	405	Normal	Yes	No	No	No	No	2	5	5.2	No
Dhaka	6634	461	0.1103	2.724134	0	Cross	5.7	410	Normal	No	No	Repeat_breeding	No	No	2	5	8.1	No
Dhaka	6575	462	0.0751	0.825332	0	Cross	5.9	380	Normal	No	No	Repeat_breeding	No	No	2	8	9.3	No
Dhaka	7058	463	0.125	3.5171	0	Cross	4.9	430	Normal	No	No	Repeat_breeding	No	No	1	7	9	No
Dhaka	6380	464	0.4059	18.66976	0	Cross	6	450	Normal	No	No	Repeat_breeding	No	No	2	7	6.8	No
Dhaka	6258	465	0.1225	3.382242	0	Cross	6.5	465	Normal	No	No	No	No	No	3	9	12	No
Dhaka	5741	466	0.0771	0.933218	0	Cross	8.6	450	Normal	No	No	No	No	Yes	4	5	9.2	No
Dhaka	6183	467	0.0594	-0.02158	0	Cross	6.8	370	Normal	No	No	No	No	No	3	3	10.6	No
Dhaka	7834	468	0.1751	6.219657	0	Cross	2.8	440	Normal	No	No	No	No	No	1	2	6	No
Dhaka	7013	469	0.4684	22.04121	0	Cross	4.11	430	Normal	No	No	Repeat_breeding	No	No	2	4	6.4	No
Dhaka	7177	470	0.1106	2.740317	0	Cross	4.5	410	Normal	Yes	5	No	No	No	1	9	8.9	No
Dhaka	6377	471	0.4851	22.94206	0	Cross	6.1	405	Normal	No	No	Repeat_breeding	No	Yes	2	10	7.8	No
Dhaka	6874	472	0.0882	1.531988	0	Cross	5	305	Normal	No	No	No	No	No	2	4	4.5	No
Dhaka	6143	473	0.078	0.981767	0	Cross	6.9	400	Normal	No	No	No	No	No	3	5	8	No
Dhaka	6208	474	0.0904	1.650664	0	Cross	6.7	390	Normal	No	No	Repeat_breeding	No	No	3	10	8.9	No
Dhaka	6194	475	0.0731	0.717445	0	Cross	6.7	400	Normal	No	No	Repeat_breeding	No	Yes	2	8	9	No
Dhaka	7433	476	0.2263	8.981551	0	Cross	3.1	340	Normal	No	No	Repeat_breeding	No	No	1	7	1.4	No
Dhaka	6522	477	0.5312	25.42885	0	Indigenous	6	245	Normal	No	No	No	No	No	3	4	1.9	No
Dhaka	7333	478	0.1515	4.946596	0	Indigenous	3.11	200	Thin	Yes	5	No	No	No	1	8	2.3	No
Dhaka	6430	479	2.2734	119.4088	1	Indigenous	7.11	230	Thin	No	No	No	No	No	3	4	1.7	No
Dhaka	7220	480	4.4295	235.7158	1	Indigenous	4.3	207	Thin	No	No	Repeat_breeding	No	No	2	7	1.3	No
Dhaka	7279	481	3.83	203.3768	1	Cross	4.2	415	Normal	Yes	6	Repeat_breeding	No	No	1	9	8.1	No
Dhaka	443	482	2.5394	133.7577	1	Cross	4.11	435	Normal	No	No	No	No	No	2	3	1.7	No
Dhaka	7117	483	0.1539	5.07606	0	Cross	4.8	300	Normal	No	No	Repeat_breeding	No	No	2	4	2	No
Dhaka	7930	484	0.6282	30.66134	1	Indigenous	3.5	210	Thin	No	No	Repeat_breeding	No	No	2	4	1.7	No
Dhaka	7481*	485	0.2214	8.717229	0	Cross	3.8	335	Normal	No	No	No	No	No	1	4	1.6	No
Dhaka	6487	486	0.1668	5.771928	0	Indigenous	6	275	Normal	No	No	Repeat_breeding	No	No	3	9	1.2	No
Dhaka	F 695	487	0.1694	5.91218	0	Cross	2.1	590	Normal	No	No	No	No	No	1	2	9.9	No
Dhaka	6471	488	0.4629	21.74452	0	Indigenous	4.5	210	Thin	No	No	Repeat_breeding	No	No	3	4	2	No
Dhaka	7932	489	0.1054	2.459812	0	Indigenous	2.7	195	Thin	No	No	Repeat_breeding	No	No	1	4	1.9	No
Dhaka	7985	490	0.0972	2.017478	0	Indigenous	3.2	215	Thin	No	No	Repeat_breeding	No	No	2	3	1.7	No
Dhaka	7108	491	0.0629	0.167224	0	Cross	4.8	370	Normal	Yes	5	Repeat_breeding	No	No	2	9	7	No
Dhaka	6689	492	0.1567	5.227101	0	Cross	5.5	400	Normal	No	No	Repeat_breeding	No	No	2	4	8.2	No
Dhaka	5625	493	0.5167	24.64667	0	Cross	9	420	Normal	No	No	Repeat_breeding	Yes	No	3	6	9.8	No
Dhaka	7448	494	0.1681	5.842054	0	Cross	3.9	420	Normal	No	No	Repeat_breeding	No	No	2	3	5.6	No
Dhaka	5861	495	0.0662	0.345237	0	Cross	8.1	420	Normal	Yes	No	Repeat_breeding	No	No	3	5	9.5	No
Dhaka	6373	496	0.1562	5.200129	0	Cross	6.1	435	Normal	No	No	Repeat_breeding	No	No	3	5	8.5	No
Dhaka	6645	497	0.0584	-0.07552	0	Cross	5.7	420	Normal	No	No	No	No	No	3	3	8	No
Dhaka	6711	498	0.8112	40.53296	1	Cross	5.4	410	Normal	No	No	Repeat_breeding	No	No	4	4	9	No
Dhaka	4897	499	0.4248	19.68929	0	Cross	12.4	400	Normal	Yes	3	No	No	No	7	8	7	Yes
Dhaka	7517	500	2.916	154.0727	1	Cross	5.5	400	Normal	No	No	Repeat_breeding	No	No	2	8	8.2	No
Dhaka	4454	501	0.4777	22.54288	0	Cross	14	440	Normal	No	No	No	Yes	Yes	7	5	10	Yes
Dhaka	6835	502	3.6053	191.2558	1	Cross	5.3	420	Normal	No	No	Repeat_breeding	No	No	3	9	10.9	No
Dhaka	7585	503	0.1751	6.219657	0	Cross	3.4	300	Normal	No	No	No	No	No	1	5	7.7	No
Dhaka	6238	504	0.8757	44.0123	1	Cross	6.6	380	Normal	No	No	Repeat_breeding	No	No	2	4	10.4	No
Dhaka	6672	505	0.223	8.803539	0	Cross	5.6	380	Normal	No	No	No	No	No	2	5	8.5	No
Dhaka	6795	506	0.2218	8.738807	0	Cross	5.6	410	Normal	No	No	No	No	No	3	3	6.3	No
Dhaka	7703	507	0.1091	2.659402	0	Cross	3	355	Normal	No	No	No	No	No	1	3	5.5	No
Dhaka	6622	508	0.3729	16.88963	0	Cross	5.7	400	Normal	No	No	Repeat_breeding	No	No	1	7	7.4	No
Dhaka	6708	509	0.1767	6.305966	0	Cross	5.4	355	Normal	No	No	Repeat_breeding	No	No	2	8	6.2	No
Dhaka	6392	510	0.1191	3.198835	0	Cross	6	395	Normal	No	No	Repeat_breeding	No	No	3	9	5.9	No
Dhaka	7719	511	0.2661	11.12849	0	Cross	2.1	410	Normal	No	No	No	No	No	1	2	6	No
Dhaka	7218	512	0.1176	3.11792	0	Cross	11.4	410	Normal	No	No	No	No	No	1	2	6	No
Dhaka	7281	513	0.2027	7.708491	0	Cross	4.2	395	Normal	No	No	No	No	No	2	2	2.7	No
Dhaka	7435	514	0.1298	3.776028	0	Cross	3.1	360	Normal	No	No	Repeat_breeding	No	No	1	7	5.1	No
Dhaka	5148	515	1.6469	85.61333	1	Cross	11.1	405	Normal	No	No	Repeat_breeding	No	No	6	8	6.4	No
Dhaka	5199	516	1.9093	99.76804	1	Cross	9.8	400	Normal	No	No	No	No	No	6	4	9	Yes
Dhaka	7168	517	0.4792	22.6238	0	Cross	4.6	410	Normal	No	No	No	No	No	2	5	5.5	No
Dhaka	6337	518	0.1562	5.200129	0	Cross	4.2	395	Normal	No	No	No	No	No	2	2	2.7	No
Dhaka	5546	519	0.369	16.67925	0	Cross	9.2	435	Normal	No	No	Repeat_breeding	No	No	3	4	6	No
Dhaka	7621	520	2.8412	150.0378	1	Cross	3.3	370	Normal	No	No	Repeat_breeding	No	No	1	3	4.5	No
Dhaka	6824	521	0.0811	1.148991	0	Cross	5.2	375	Normal	No	No	Repeat_breeding	No	No	2	4	8.3	No
Dhaka	8006	522	0.0611	0.070126	0	Cross	2.6	350	Normal	No	No	No	No	No	1	4	3.5	Yes
Dhaka	4811	523	0.706	34.85813	1	Cross	12.8	470	Normal	No	No	Anestrus	No	No	4	8	8.7	No
Dhaka	6281	524	0.165	5.67483	0	Cross	6.5	425	Normal	No	No	No	No	No	3	2	8.8	No
Dhaka	5255	525	0.873	43.86665	1	Cross	10.5	430	Normal	No	No	Repeat_breeding	No	No	4	8	10	No
Dhaka	7228	526	0.2174	8.501456	0	Cross	4.3	370	Normal	No	No	Repeat_breeding	No	No	2	4	6.5	No
Dhaka	5905	527	0.1291	3.738267	0	Cross	7.1	400	Normal	No	No	No	No	No	4	3	9	No
Dhaka	5237	528	0.1314	3.862337	0	Cross	10.6	420	Normal	No	No	Repeat_breeding	No	No	4	6	8	No
Dhaka	7122	529	2.7059	142.7392	1	Cross	4.7	390	Normal	No	No	Repeat_breeding	No	No	2	6	12	No
Dhaka	7238	530	0.0843	1.32161	0	Cross	4.3	400	Normal	No	No	Repeat_breeding	No	No	1	4	6.8	No
Dhaka	7753	531	0.1259	3.565649	0	Cross	2.1	400	Normal	No	No	No	No	No	1	3	5.5	No
Dhaka	7236	532	0.109	2.654008	0	Cross	4.3	360	Normal	No	No	Repeat_breeding	No	No	2	7	5.2	No
Dhaka	7194	533	0.1013	2.238645	0	Cross	4.5	360	Normal	No	No	Repeat_breeding	No	No	1	4	6.9	No
Dhaka	7665	534	0.1016	2.254828	0	Cross	3.1	430	Normal	No	No	No	No	No	2	2	2.5	No
Dhaka	7537	535	0.4823	22.79102	0	Cross	3.5	370	Normal	No	No	Repeat_breeding	No	No	1	8	6.3	No
Dhaka	5284	536	0.4185	19.34944	0	Cross	10.3	370	Normal	No	No	No	No	Yes	7	4	7.1	Yes
Dhaka	7315	537	0.1146	2.95609	0	Cross	3.11	350	Normal	No	No	No	No	No	1	3	5.1	No
Dhaka	8032	538	0.0896	1.607509	0	Cross	2.5	350	Normal	No	No	No	No	No	1	3	4.5	No
Dhaka	3835	539	0.1127	2.853598	0	Cross	15.6	375	Normal	No	No	Repeat_breeding	No	No	10	5	8.1	No
Dhaka	7310	540	0.0791	1.041105	0	Cross	3.11	370	Normal	No	No	No	No	No	1	4	4	No
Dhaka	454	541	0.1997	7.546661	0	Cross	3.6	450	Normal	No	No	No	No	No	1	2	1.5	No
Dhaka	7811	542	0.111	2.761894	0	Cross	2.9	340	Normal	No	No	Repeat_breeding	No	No	1	5	5.5	No
Dhaka	7480	543	0.0911	1.688424	0	Cross	3.8	370	Normal	No	No	Repeat_breeding	No	No	1	3	5.5	No
Dhaka	7947	544	0.0766	0.906247	0	Indigenous	2.7	235	Normal	No	No	No	No	No	1	1	1.4	No
Dhaka	7267	545	0.1061	2.497573	0	Cross	4.2	370	Normal	No	No	Repeat_breeding	No	No	2	7	8.2	No
Dhaka	7904	546	0.0991	2.11997	0	Cross	2.7	360	Normal	No	No	Repeat_breeding	No	No	1	6	6.1	No
Dhaka	7295	547	0.0708	0.593376	0	Cross	4	350	Normal	No	No	Repeat_breeding	No	No	2	4	6.5	No
Dhaka	378 B	548	1.7534	91.35829	1	Cross	5.7	405	Normal	No	No	No	No	No	3	3	2.5	No
Dhaka	6747	549	0.1784	6.39767	0	Cross	5.4	235	Thin	No	No	No	No	No	3	4	1.5	No
Dhaka	7921	550	0.1045	2.411263	0	Indigenous	2.7	240	Normal	No	No	No	No	No	1	1	1.5	No
Dhaka	6494	551	2.925	154.5582	1	Indigenous	6	210	Thin	No	No	Repeat_breeding	No	No	2	4	1.7	No
Dhaka	7317	552	0.0908	1.672241	0	Indigenous	3.11	235	Thin	No	No	No	No	No	2	2	1.3	No
Dhaka	6827	553	1.9814	112.8433	1	Indigenous	5.2	205	Thin	No	No	Repeat_breeding	No	No	2	5	2.3	No
Dhaka	7260	554	0.0603	-0.25904	0	Indigenous	4.12	215	Thin	No	No	Repeat_breeding	No	No	2	6	4.1	No
Dhaka	7327	555	0.0754	0.629949	0	Indigenous	3.11	220	Thin	No	No	No	No	No	1	2	1.4	No
Dhaka	7330	556	1.7628	99.97351	1	Indigenous	3.11	200	Thin	No	No	Repeat_breeding	No	No	1	3	1.5	No
Dhaka	6917	557	2.304	131.836	1	Indigenous	4.11	215	Thin	No	No	Repeat_breeding	No	No	2	4	1	No
Dhaka	7955	558	3.2621	188.2429	1	Indigenous	2.7	223	Normal	No	No	Repeat_breeding	No	No	1	6	1.8	No
Dhaka	7959	559	0.0777	0.765359	0	Indigenous	2.7	205	Normal	No	No	No	No	No	1	7	1.7	No
Dhaka	7958	560	1.0745	59.45071	1	Indigenous	2.7	210	Normal	No	No	Repeat_breeding	No	No	1	3	1.7	No
Dhaka	7922	561	2.4306	139.2894	1	Indigenous	2.7	195	Thin	No	No	Repeat_breeding	No	No	1	6	1.6	No
Dhaka	7996	562	0.129	3.785582	0	Indigenous	2.6	250	Normal	No	No	No	No	No	1	3	1.2	No
Dhaka	6919	563	0.117	3.079097	0	Indigenous	4.11	210	Thin	No	No	No	No	No	3	3	1.9	No
Dhaka	7868	564	0.0844	1.159813	0	Indigenous	2.1	215	Normal	No	No	No	No	No	1	2	1.6	No
Dhaka	6928	565	0.4472	22.51921	0	Indigenous	4.11	245	Normal	Yes	5	No	No	No	2	8	1.7	No
Dhaka	6884	566	4.8241	280.2037	1	Indigenous	4.11	195	Thin	No	No	No	No	No	2	3	1.7	No
Dhaka	6888		4.8547	282.0052	1	Indigenous	2.6	250	Normal	No	No	No	No	No	1	3	1.2	No
Dhaka	6488	568	0.341	16.26682	0	Indigenous	6	230	Normal	No	No	Repeat_breeding	No	No	2	5	2.1	No
Dhaka	7103	569	0.1183	3.155633	0	Cross	4.8	370	Normal	No	No	No	No	No	2	7	6.2	No
Dhaka	7451	570	0.1053	2.390274	0	Cross	3.9	400	Normal	No	No	Repeat_breeding	Yes	No	2	6	6.7	No
Dhaka	7207	571	2.1324	121.7332	1	Cross	4.4	400	Normal	No	No	Repeat_breeding	No	No	2	6	6	Yes
Dhaka	6520	572	5.1009	296.5	1	Indigenous	6	210	Normal	No	No	No	No	No	4	1	3.4	No
Dhaka	7089	573	0.0774	0.747697	0	Cross	4.8	410	Normal	No	No	Repeat_breeding	No	No	1	3	5.4	No
Dhaka	6596	574	0.1071	2.496247	0	Cross	5.8	420	Normal	No	No	Repeat_breeding	No	No	3	5	12	No
Dhaka	6170	575	0.0769	0.71826	0	Cross	6.8	400	Normal	No	No	Repeat_breeding	No	No	3	4	10.6	No
Dhaka	4682	576	3.6717	212.3576	1	Cross	13.4	410	Normal	Yes	4	No	No	Yes	7	8	8	No
Dhaka	6187	577	0.1408	4.480292	0	Cross	6.8	405	Normal	No	No	Repeat_breeding	No	No	2	4	14.7	No
Dhaka	5828	578	0.1265	3.638397	0	Cross	8.2	420	Normal	No	No	Repeat_breeding	No	No	2	6	7.2	No
Dhaka	7936	579	0.1224	3.397015	0	Indigenous	2.7	210	Normal	No	No	Repeat_breeding	No	No	1	2	1.5	No
Dhaka	5822	580	2.0866	119.0368	1	Cross	8.2	420	Normal	No	No	Repeat_breeding	No	No	3	7	9.4	No
Dhaka	6767	581	0.771	41.58253	1	Cross	5.3	400	Normal	No	No	Repeat_breeding	No	No	2	10	6.9	No
Dhaka	5565	582	1.9173	109.0695	1	Cross	9.1	440	Normal	Yes	No	Repeat_breeding	No	No	3	7	12	No
Dhaka	5057	583	0.2621	11.62168	0	Cross	11.7	420	Normal	Yes	8	Repeat_breeding	No	No	5	10	6.5	No
Dhaka	7518	584	0.196	7.730123	0	Cross	3.6	325	Normal	Yes	5	No	No	No	1	9	5.9	No
Dhaka	6732	645	0.3258	15.37193	0	Cross	5.4	305	Normal	No	No	No	No	No	3	3	1.6	No
Dhaka	5224	646	2.4831	142.3803	1	Cross	10.7	420	Normal	No	No	Repeat_breeding	No	No	5	6	8	No
Dhaka	6756	587	0.4999	25.62185	0	Cross	8.4	370	Normal	Yes	5	No	No	No	4	8	6.1	No
Dhaka	5783	647	1.8882	107.3563	1	Cross	8.5	400	Normal	No	No	Repeat_breeding	No	No	5	5	10	No
Dhaka	4757	589	4.7411	275.3172	1	Cross	13.1	465	Normal	Yes	6	Repeat_breeding	No	No	6	9	6.5	No
Dhaka	7083	590	4.431	257.0604	1	Cross	4.9	300	Normal	No	No	Repeat_breeding	No	No	1	4	7.4	No
Dhaka	5544	591	1.3042	72.97401	1	Cross	9.2	470	Normal	Yes	6	Repeat_breeding	No	No	4	9	8.9	No
Dhaka	7242	592	0.118	3.137971	0	Cross	4.3	400	Normal	No	No	Repeat_breeding	No	No	1	5	4.6	No
Dhaka	7745	648	0.092	1.607253	0	Cross	2.1	305	Normal	No	No	Repeat_breeding	No	No	1	4	3.3	No
Dhaka	7510	594	0.0605	-0.24727	0	Cross	3.6	335	Normal	No	No	No	No	No	1	3	5	No
Dhaka	6998	595	0.0766	0.700598	0	Cross	4.11	305	Normal	No	No	Repeat_breeding	No	No	2	6	13.1	No
Dhaka	7133	596	0.227	9.555209	0	Cross	4.7	370	Normal	No	No	Repeat_breeding	No	No	1	4	7.6	No
Dhaka	6698	597	0.1008	2.125342	0	Cross	5.5	400	Normal	No	No	No	No	No	3	1	5.5	No
Dhaka	5686	598	0.167	6.022784	0	Cross	8.5	380	Normal	No	No	Repeat_breeding	No	No	4	4	11.3	No
Dhaka	7179	599	0.1922	7.506403	0	Cross	4.5	370	Normal	No	No	Repeat_breeding	No	No	2	7	5.8	No
Dhaka	6992	600	0.0935	1.695564	0	Cross	4.11	390	Normal	No	No	Repeat_breeding	No	No	2	9	7	No
Dhaka	5930	601	2.9232	168.2906	1	Cross	4.4	435	Normal	No	No	Repeat_breeding	No	No	1	7	8.4	No
Dhaka	7943	602	0.104	2.313738	0	Indigenous	3.7	220	Normal	No	No	Repeat_breeding	No	No	1	3	1.2	No
Dhaka	6681	603	0.1224	3.397015	0	Cross	5.5	375	Normal	No	No	Repeat_breeding	No	No	2	4	8.1	No
Dhaka	5994	604	0.081	0.959642	0	Cross	7.4	425	Normal	No	No	Repeat_breeding	No	No	3	5	7	No
Dhaka	7199	649	0.0618	-0.17073	0	Cross	4.5	340	Normal	No	No	Repeat_breeding	No	No	1	4	6.7	No
Dhaka	6611	606	0.2525	11.05649	0	Cross	5.7	375	Normal	Yes	5	Repeat_breeding	Yes	No	2	9	8.9	No
Dhaka	5537	650	0.1393	4.391981	0	Cross	9.2	375	Normal	No	No	Repeat_breeding	No	No	3	8	7	No
Dhaka	6701	608	0.0814	0.983192	0	Cross	5.5	380	Normal	No	No	Repeat_breeding	No	No	2	8	6.3	No
Dhaka	6393	609	0.0992	2.031144	0	Cross	6	390	Normal	Yes	6	Repeat_breeding	No	No	2	4	5.1	No
Dhaka	6592	610	0.0798	0.888994	0	Cross	5.8	375	Normal	No	No	No	No	No	3	7	5	No
Dhaka	5787	611	0.5413	28.05923	0	Cross	4.11	390	Normal	No	No	Repeat_breeding	No	No	2	9	7	No
Dhaka	6096	651	0.1062	2.44326	0	Cross	6.11	400	Normal	No	No	Repeat_breeding	No	No	3	9	4.5	No
Dhaka	6104	613	0.0662	0.088311	0	Cross	6.11	420	Normal	Yes	6	No	No	No	2	4	8	No
Dhaka	6771	652	0.0856	1.230461	0	Cross	5.3	375	Normal	No	No	Repeat_breeding	No	No	2	9	6.5	No
Dhaka	7311	615	0.0659	0.070648	0	Cross	3.11	360	Normal	No	No	Repeat_breeding	No	No	1	9	3.8	No
Dhaka	4869	616	3.1059	179.0468	1	Cross	12.5	405	Normal	No	No	Repeat_breeding	No	No	6	7	7	No
Dhaka	6652	617	0.6298	33.26955	1	Cross	5.6	355	Normal	No	No	Repeat_breeding	No	No	2	5	6.4	No
Dhaka	5272	618	1.2578	70.24227	1	Cross	10.4	450	Normal	No	No	Repeat_breeding	No	No	6	7	6.4	No
Dhaka	5663	619	1.4822	83.45353	1	Cross	8.1	350	Normal	Yes	4	Repeat_breeding	No	No	3	9	12.1	No
Dhaka	5897	620	1.2269	68.42307	1	Cross	7.11	430	Normal	Yes	4	No	No	No	3	7	5.7	No
Dhaka	5464	621	0.4076	20.18781	0	Cross	9.5	400	Normal	No	No	Repeat_breeding	Yes	No	4	4	10.2	No
Dhaka	7124	622	0.7087	37.91469	1	Cross	4.7	405	Normal	No	No	No	No	No	2	1	5.6	No
Dhaka	6713	623	1.1871	66.07989	1	Cross	4.5	370	Normal	Yes	5	Repeat_breeding	No	No	2	9	11	No
Dhaka	6756	624	0.1814	6.870566	0	Cross	4.11	390	Normal	No	No	Repeat_breeding	No	No	2	9	7	No
Dhaka	6367	625	0.105	2.372612	0	Cross	6.1	400	Normal	No	No	Repeat_breeding	No	No	2	4	5.8	No
Dhaka	5362	626	0.8048	43.57246	1	Cross	10	395	Normal	No	No	Repeat_breeding	No	No	5	4	9	No
Dhaka	4773	627	0.6121	32.22749	1	Cross	13	470	Normal	No	No	Repeat_breeding	No	No	4	5	7.1	No
Dhaka	6292	628	0.8023	43.42527	1	Cross	6.4	370	Normal	No	No	Repeat_breeding	No	No	2	3	8.8	No
Dhaka	6866	629	0.0678	0.182509	0	Indigenous	5	190	Thin	No	No	Repeat_breeding	No	No	1	6	1.2	No
Dhaka	6106	630	0.1321	3.96809	0	Cross	6.11	435	Normal	Yes	5	Repeat_breeding	No	No	2	8	5	No
Dhaka	7839	631	0.0608	-0.22961	0	Cross	2.8	295	Normal	No	No	No	No	No	1	3	4.5	No
Dhaka	6110	632	0.0648	0.005887	0	Cross	6.11	400	Normal	No	No	No	No	No	3	10	9	No
Dhaka	5188	633	0.0701	0.317918	0	Cross	10.9	355	Normal	No	No	Repeat_breeding	No	No	5	4	7.5	No
Dhaka	7803	634	0.7933	42.89541	1	Cross	2.9	300	Normal	No	No	Repeat_breeding	No	No	1	4	7.6	No
Dhaka	4998	635	0.1144	2.926025	0	Cross	11.1	435	Normal	No	No	No	No	No	7	6	6.7	Yes
Dhaka	7620	653	0.1064	2.455035	0	Cross	3.3	370	Normal	No	No	Repeat_breeding	No	No	1	9	5.2	No
Dhaka	7951	637	0.1832	6.976539	0	Indigenous	2.7	215	Normal	No	No	Repeat_breeding	No	No	1	5	1.9	No
Dhaka	7019	638	0.2455	10.64437	0	Cross	4.1	345	Normal	No	No	Repeat_breeding	No	No	2	8	3.8	No
Dhaka	6904	639	0.1027	2.237202	0	Indigenous	4.11	217	Thin	No	No	Repeat_breeding	No	No	2	5	1.8	No
Dhaka	6728	640	0.2582	11.39207	0	Cross	5.7	325	Normal	No	No	Repeat_breeding	No	No	1	8	2.3	No
Dhaka	6037	641	0.0872	1.324659	0	Cross	7.2	420	Normal	No	No	No	No	No	3	2	12.1	No
Dhaka	7632	642	0.1455	4.756999	0	Cross	3.2	340	Normal	No	No	Repeat_breeding	No	No	1	9	3.8	No
Dhaka	6753	643	0.2256	9.472786	0	Cross	5.4	310	Normal	No	No	Repeat_breeding	No	No	2	7	1.5	No
Dhaka	6710	644	0.0703	0.329693	0	Cross	5.4	430	Normal	No	No	No	No	No	2	3	7.6	No
Dhaka	5353	654	1.2137	116.2559	1	Cross	3	450	Normal	No	No	Repeat_breeding	No	No	1	5	7.5	No
Dhaka	5962	655	0.0752	1.730208	0	Cross	7.6	450	Normal	No	No	Repeat_breeding	No	No	1	8	7.2	No
Dhaka	5093	656	0.1007	4.295343	0	Cross	11.5	410	Normal	No	No	Repeat_breeding	No	No	4	6	4.3	No
Dhaka	5823	657	0.2743	21.75837	0	Cross	8.2	400	Normal	No	No	Repeat_breeding	No	No	3	8	8.4	No
Dhaka	7064	658	0.1181	6.045669	0	Cross	4.9	390	Normal	No	No	No	No	No	3	5	6	No
Dhaka	6407	659	0.2175	16.04466	0	Cross	5.11	410	Normal	No	No	Repeat_breeding	No	No	3	8	5.7	No
Dhaka	5402	660	4.1836	415.0086	1	Cross	5.3	375	Normal	No	No	Repeat_breeding	No	No	2	9	6.5	No
Dhaka	6356	661	0.0528	-0.523086	0	Cross	6.2	395	Normal	No	No	Repeat_breeding	No	No	2	5	4.2	No
Dhaka	7443	662	0.183	12.57419	0	Cross	3.1	400	Normal	No	No	Repeat_breeding	No	No	1	4	5.7	No
Dhaka	7128	663	0.3188	26.23479	0	Cross	5.7	400	Normal	No	No	Repeat_breeding	No	No	3	5	7.7	No
Dhaka	6845	664	1.0887	103.6817	1	Cross	5.1	360	Normal	No	No	Repeat_breeding	No	No	1	8	6.5	No
Dhaka	7515	665	0.1535	9.606679	0	Cross	3.6	400	Normal	No	No	Repeat_breeding	No	No	1	6	6.7	No
Dhaka	7216	666	0.2801	22.34182	0	Cross	4.4	300	Normal	No	No	Repeat_breeding	No	No	1	4	6.2	No
Dhaka	6607	667	0.6567	60.22533	1	Cross	5.8	380	Normal	No	No	No	No	No	3	4	6.9	No
Dhaka	6796	668	0.2118	15.47128	0	Cross	5.4	350	Normal	No	No	Repeat_breeding	No	No	3	7	7.3	No
Dhaka	6234*	669	0.1946	13.74107	0	Cross	6.6	410	Normal	No	No	Repeat_breeding	No	No	3	4	7.8	No
Dhaka	6573	670	0.8316	77.81913	1	Cross	5.9	390	Normal	No	No	No	No	No	3	4	8	No
Dhaka	7171	671	0.0607	0.271602	0	Cross	4.6	325	Normal	No	No	Repeat_breeding	No	No	1	10	6.8	No
Dhaka	6763	672	0.3482	29.19223	0	Cross	5.4	390	Normal	Yes	5	Repeat_breeding	No	No	2	5	6.3	No
Dhaka	6385	673	1.1568	110.5321	1	Cross	6	380	Normal	No	No	Repeat_breeding	No	No	3	8	7.6	No
Dhaka	5932	673	0.1492	9.174127	0	Cross	7.7	420	Normal	No	No	Repeat_breeding	No	No	3	5	9.3	No
Dhaka	7569	675	0.3204	26.39573	0	Cross	3.5	355	Normal	No	No	Repeat_breeding	No	No	1	4	5.8	No
Dhaka	7536	676	0.0582	0.020119	0	Cross	3.5	400	Normal	No	No	No	No	No	1	2	6.8	No
Dhaka	4174	677	0.4502	39.45277	1	Cross	14.1	440	Normal	No	No	No	No	Yes	10	3	8.9	No
Dhaka	5847	678	0.0646	0.663917	0	Cross	8.7	450	Normal	No	No	Repeat_breeding	Yes	No	4	9	4.1	No
Dhaka	6614	679	0.0542	-0.382255	0	Cross	5.7	400	Normal	No	No	Repeat_breeding	No	No	3	5	7.7	No
Dhaka	6993	680	0.0619	0.392315	0	Cross	4.11	375	Normal	No	No	No	No	No	3	4	3.5	No
Dhaka	6046	681	0.4365	38.07464	1	Cross	3.5	355	Normal	No	No	Repeat_breeding	No	No	1	11	5.8	No
Dhaka	6597	682	0.3149	25.84247	0	Cross	5.8	400	Normal	No	No	Repeat_breeding	No	No	2	10	6.2	No
Dhaka	7002	683	0.1687	11.1357	0	Cross	4.1	395	Normal	No	No	No	No	No	2	4	4.5	No
Dhaka	6633	684	0.0874	2.957449	0	Cross	5.7	350	Normal	Yes	4	Repeat_breeding	No	No	2	7	7.5	No
Dhaka	6214	685	2.4887	244.5126	1	Cross	6.6	400	Normal	No	No	Repeat_breeding	No	No	2	8	5.3	No
Dhaka	6278	686	0.0578	-0.020119	0	Cross	6.5	425	Normal	No	No	No	No	No	2	8	8.1	No
Dhaka	5936	687	0.1086	5.090031	0	Cross	2.11	600	Normal	No	No	No	No	No	1	8	13.8	No
Dhaka	5842	688	0.1081	5.039734	0	Cross	3.4	600	Normal	No	No	No	No	No	1	8	9.3	No
Dhaka	6144	689	0.0878	2.997686	0	Cross	6.9	400	Normal	No	No	Repeat_breeding	No	No	2	7	6.1	No
Dhaka	F 686	690	0.0686	1.066291	0	Cross	2.11	600	Normal	No	No	No	No	No	1	7	13.3	No
Dhaka	F 643	691	0.0667	0.875163	0	Cross	5	800	Normal	No	No	Repeat_breeding	No	No	2	4	9.9	No
Dhaka	F 661	692	0.1492	9.174127	0	Cross	3.2	750	Normal	No	No	No	No	No	1	5	12.1	No
Dhaka	F 678	693	0.0561	-0.191128	0	Cross	3	600	Normal	No	No	No	No	No	1	7	13.7	No
Dhaka	F 690	694	0.3454	28.91057	0	Cross	2.11	700	Normal	No	No	No	No	No	1	7	9	No
Dhaka	F 620	695	0.8608	80.75646	1	Cross	9.6	800	Normal	No	No	No	No	No	5	5	17	No
Dhaka	F 684	696	0.0763	1.840861	0	Cross	2.11	605	Normal	No	No	No	No	No	1	2	12.2	No
Dhaka	F 676	697	0.0602	0.221306	0	Cross	3	600	Normal	No	No	No	No	No	1	10	7.4	No
Dhaka	F 655	698	0.0625	0.452671	0	Cross	3.3	750	Normal	No	No	No	No	No	1	5	7.5	No
Dhaka	F 646	699	0.0861	2.826677	0	Cross	4.6	700	Normal	No	No	No	No	No	2	8	12.6	No
Dhaka	F 652	700	0.1076	4.989438	0	Cross	3.4	600	Normal	No	No	No	No	No	1	8	9.3	No
Dhaka	F 654	701	0.0565	-0.15089	0	Cross	3.4	700	Normal	No	No	No	No	No	1	4	11.5	No
Dhaka	F 667	702	0.0813	2.343829	0	Cross	3.1	600	Normal	No	No	No	No	No	1	9	8.3	No
Dhaka	F 672	703	0.0698	1.187003	0	Cross	3.1	600	Normal	No	No	No	No	No	1	7	10.3	No
Dhaka	F 694	704	0.0653	0.734333	0	Cross	2.1	650	Normal	No	No	No	No	No	1	10	9.9	No
Dhaka	F 691	705	0.0653	0.734333	0	Cross	2.11	610	Normal	No	No	No	No	No	1	4	10.4	No
Dhaka	F 692	706	0.067	0.905342	0	Cross	2.11	600	Normal	No	No	No	No	No	1	8	13.8	No
Dhaka	10059	707	0.0959	3.812494	0	Cross	2.11	605	Normal	No	No	No	No	No	1	2	12.2	No
Jessore	40218	Tin Chala	0.5495	87.94809	1	Cross	9.11	300	Normal	Yes	1.5	Repeat_breeding	No	No	4	9	15	No
Jessore	40305	Tin Chala	0.2057	14.80694	0	Cross	10.6	220	Thin	Yes	1.5	Anestrus	No	No	6	8	12	No
Jessore	40877	Tin Chala	0.1812	9.594724	0	Cross	8	240	Thin	Yes	4	No	No	No	4	9	11	No
Jessore	40375	Tin Chala	0.1319	-0.893522	0	Cross	8	280	Normal	Yes	5	No	No	No	4	9	10	No
Jessore	42531	Tin Chala	0.1653	6.212105	0	Cross	6.5	320	Normal	Yes	10	Repeat_breeding	No	Yes	2	9	9	No
Jessore	40271	Tin Chala	0.3208	39.29369	1	Cross	7.5	310	Normal	Yes	3	No	No	No	3	9	11	No
Jessore	42092	Tin Chala	0.2905	32.84757	1	Cross	4	290	Normal	Yes	4	Anestrus	No	No	1	8	9	No
Jessore	40755	Tin Chala	0.3219	39.52771	1	Cross	7	270	Normal	Yes	5	No	No	No	4	10	8	No
Jessore	42683	Tin Chala	0.3022	35.33667	1	Cross	5	250	Thin	Yes	7	No	No	No	1	9	11	No
Jessore	40733	Tin Chala	0.1566	4.361238	0	Cross	9	230	Thin	Yes	2	Anestrus	No	No	5	9	16	No
Jessore	40058	Tin Chala	0.069	-14.27508	0	Cross	11	290	Normal	Yes	2	Anestrus	No	Yes	6	9	13	Yes
Jessore	42178	Tin Chala	0.1056	-6.488671	0	Cross	4	280	Normal	Yes	5	Anestrus	No	Yes	1	9	13	No
Jessore	42599	Tin Chala	0.1369	0.170195	0	Cross	6	320	Normal	Yes	8	Anestrus	No	Yes	2	9	10	No
Jessore	40882	Tin Chala	0.2725	29.01819	0	Cross	14	300	Normal	Yes	2	Anestrus	No	Yes	5	9	14	No
Jessore	40005	Tin Chala	0.1325	-0.765876	0	Cross	8.5	310	Normal	Yes	9	Anestrus	No	Yes	4	9	17	No
Jessore	40471	Tin Chala	0.3035	35.61323	1	Cross	7	280	Normal	Yes	3	Anestrus	No	No	3	9	12	No
Jessore	42685	Tin Chala	0.3801	51.90937	1	Cross	5	300	Normal	Yes	3	Repeat_breeding	No	No	2	8	12	Yes
Jessore	40052	Tin Chala	0.2193	17.70024	0	Cross	11	290	Normal	Yes	8	Repeat_breeding	No	No	5	9	11	No
Jessore	42521	Tin Chala	0.1457	2.042336	0	Cross	6	270	Normal	Yes	1	No	No	No	1	9	12	No
Jessore	42888	Shed 6	0.2924	33.25178	1	Cross	4	250	Thin	Yes	7	Repeat_breeding	No	No	1	10	12.46	No
Jessore	42222	Shed 6	0.2302	20.01915	0	Cross	3.5	240	Thin	Yes	1	No	No	No	1	6	14	No
Jessore	42953	Shed 6	0.2842	31.50729	1	Cross	4	250	Thin	Yes	6	No	No	No	1	9	12.84	No
Jessore	40357	Shed 6	0.2514	24.52931	0	Cross	8	220	Thin	Yes	7	Repeat_breeding	No	Yes	3	9	12.5	Yes
Jessore	42589	Shed 6	0.0678	-14.53037	0	Cross	6	300	Normal	Yes	3	No	No	No	2	8	11	No
Jessore	42902	Shed 6	0.1787	9.062866	0	Cross	4	250	Thin	Yes	4	No	No	No	1	9	11.4	No
Jessore	42667	Shed 6	0.4613	69.18413	1	Cross	5	280	Normal	Yes	10	Repeat_breeding	No	Yes	1	8	9	No
Jessore	40633	Shed 6	0.6636	112.2221	1	Cross	11	250	Thin	Yes	11	Repeat_breeding	No	No	5	8	11	Yes
Jessore	42613	Shed 6	0.2416	22.44442	0	Cross	6	250	Thin	Yes	2	No	No	No	2	10	12.8	No
Jessore	42862	Shed 6	0.1602	5.127114	0	Cross	5	200	Thin	Yes	11	No	No	No	1	9	9	No
Jessore	42137	Shed 6	0.2455	23.27412	0	Cross	4	250	Thin	Yes	7	Anestrus	No	No	1	9	8.8	No
Jessore	42013	Shed 6	0.5799	94.41549	1	Cross	5	250	Thin	Yes	4	Anestrus	No	No	1	8	10	No
Jessore	40221	Shed 6	0.7344	127.2843	1	Cross	7	220	Thin	Yes	3	Anestrus	No	Yes	1	9	10	No
Jessore	40466	Shed 6	0.1344	-0.361664	0	Cross	8	250	Thin	Yes	5	Repeat_breeding	No	No	3	9	11	No
Jessore	40741	Shed 6	0.9177	166.2802	1	Cross	11	280	Thin	Yes	3	Repeat_breeding	No	Yes	7	9	8	No
Jessore	42897	Shed 6	0.1309	-1.106265	0	Cross	4	250	Normal	Yes	4	No	No	No	1	9	12	Yes
Jessore	42674	Shed 6	0.0909	-9.615998	0	Cross	5	250	Thin	Yes	5	No	No	Yes	2	9	11	No
Jessore	42179	Shed 6	0.0578	-16.6578	0	Cross	4	250	Thin	Yes	6	Anestrus	No	Yes	1	9	7.5	No
Jessore	42921	Shed 6	0.1025	-7.148176	0	Cross	5	270	Thin	Yes	4	No	No	No	2	8	10	No
Jessore	40802	Shed 6	0.4715	71.35411	1	Cross	14	250	Normal	Yes	4	No	No	No	7	8	6.8	No
Jessore	40536	Shed 6	0.1568	4.403787	0	Cross	12	250	Thin	Yes	1	No	No	No	6	8	13	No
Jessore	40434	Shed 6	0.1386	0.531858	0	Cross	7	250	Thin	Yes	3	Repeat_breeding	No	No	2	8	10	No
Jessore	40744	Shed 6	0.1315	-0.978619	0	Cross	8	250	Thin	Yes	6	Repeat_breeding	No	No	3	9	8	No
Jessore	42081	Shed 6	0.2824	31.12435	1	Cross	4	250	Thin	Yes	6	Anestrus	No	No	1	9	7.5	No
Jessore	42078	Shed 6	0.081	-11.72216	0	Cross	4	300	Thin	Yes	5	Anestrus	No	No	1	9	8	No
Jessore	40713	Shed 6	0.1767	8.637379	0	Cross	11	250	Normal	Yes	7	No	No	Yes	5	10	10	No
Jessore	40913	Shed 6	0.2394	21.97639	0	Cross	9	300	Thin	Yes	3	Repeat_breeding	No	No	3	9	16	No
Jessore	42842	Shed 6	0.2957	33.95383	1	Cross	5	250	Normal	Yes	7	No	No	No	1	9	7.5	No
Jessore	42161	Shed 6	0.0897	-9.87129	0	Cross	5	250	Thin	Yes	5	Anestrus	No	No	1	8	9	No
Jessore	42123	Shed 6	0.181	9.552175	0	Cross	4	250	Thin	Yes	5	Anestrus	No	No	1	8	9.3	No
Jessore	42192	Shed 6	0.3422	43.8464	1	Cross	4	280	Thin	Yes	1	Anestrus	No	No	1	5	8.5	No
Jessore	42702	Shed 6	0.3846	52.86672	1	Cross	5	250	Normal	No	No	Anestrus	No	No	1	8	8.8	No
Jessore	40384	Shed 6	0.073	-13.4241	0	Cross	12	250	Thin	Yes	5	Repeat_breeding	No	No	5	9	6.2	No
Jessore	42774	Shed 6	0.0701	-14.04106	0	Cross	6	250	Thin	Yes	4	Anestrus	No	Yes	1	7	9.3	No
Jessore	40679	Shed 6	0.1446	1.808318	0	Cross	9	260	Thin	Yes	7	Anestrus	No	No	6	10	8.7	Yes
Jessore	42057	Shed 6	0.1645	6.04191	0	Cross	3	300	Thin	Yes	6	Repeat_breeding	No	No	1	9	9	No
Jessore	42951/42551	Shed 6	0.3315	41.57005	1	Cross	4	250	Normal	Yes	1	Anestrus	No	No	1	4	14	No
Jessore	42886	Shed 6	0.26	26.3589	0	Cross	4	350	Thin	Yes	1	Anestrus	No	No	1	4	6.7	No
Jessore	40211	Shed 6	0.241	22.31677	0	Cross	8	250	Normal	Yes	4	No	No	No	4	9	8	No
Jessore	42171	Shed 6	0.2222	18.3172	0	Cross	3	250	Thin	Yes	4	No	No	No	1	8	8.7	No
Jessore	42946	Shed 6	0.2287	19.70003	0	Cross	4	260	Thin	Yes	4	No	No	Yes	2	8	9	No
Jessore	40782	Shed 6	0.1361	0	0	Cross	9	260	Thin	Yes	2	No	No	No	6	10	13.2	No
Jessore	40412	Shed 6	0.8934	161.1105	1	Cross	6	250	Thin	No	No	Repeat_breeding	No	No	2	8	7	No
Jessore	40508	Shed 6	0.3151	38.08106	1	Cross	7	280	Thin	Yes	8	Anestrus	No	No	1	8	6.5	No
Jessore	42794	Shed 6	0.3394	43.25072	1	Cross	5	250	Normal	Yes	1	Anestrus	No	Yes	1	9	13	No
Jessore	40341	Shed 6	0.2901	32.76247	1	Cross	7	260	Thin	Yes	9	Anestrus	No	Yes	1	9	9	No
Jessore	42128	Shed 6	0.2745	29.44368	0	Cross	3	250	Thin	Yes	2	No	No	Yes	1	6	9	No
Jessore	40128	Shed 6	0.557	89.54367	1	Cross	8	240	Thin	Yes	10	Repeat_breeding	No	No	2	9	8.5	No
Jessore	42124	Shed 6	0.1061	-6.3823	0	Cross	3	240	Thin	Yes	2	No	No	No	1	9	9.2	No
Jessore	40516	Shed 6	0.111	-5.339857	0	Cross	7	240	Thin	Yes	5	No	No	No	3	9	8.2	No
Jessore	40953	Shed 6	0.5316	84.13999	1	Cross	3	250	Thin	Yes	4	No	No	No	1	8	7.3	No
Jessore	40819	Shed 6	0.3002	34.91118	1	Cross	9	350	Thin	Yes	5	Anestrus	No	No	3	9	12.1	No
Jessore	40196	Shed 6	0.2055	14.76439	0	Cross	14	300	Normal	Yes	5	Anestrus	No	No	8	7	7.7	Yes
Jessore	40924	Shed 6	0.4235	61.14243	1	Cross	5	300	Normal	Yes	1	Anestrus	No	No	1	6	12	No
Jessore	42099	Shed 6	0.2673	27.91192	0	Cross	3	250	Thin	Yes	9	Anestrus	No	No	1	9	9	No
Jessore	40595	Shed 6	0.2229	18.46612	0	Cross	15	260	Thin	Yes	2	No	No	No	10	9	8	No
Jessore	40836	Shed 6	0.0683	-14.424	0	Cross	9	300	Normal	Yes	8	Repeat_breeding	No	Yes	4	10	10	No
Jessore	42919	Shed 6	0.177	8.701202	0	Cross	5	250	Thin	Yes	7	No	No	No	1	9	8.7	No
Jessore	40256	Shed 6	0.1925	11.99872	0	Cross	11	250	Thin	Yes	10	Repeat_breeding	No	Yes	5	9	9.5	No
Jessore	42580	Shed 6	0.35	45.5058	1	Cross	6	250	Thin	Yes	3	Anestrus	No	No	2	9	15	Yes
Jessore	40767	Shed 6	0.2121	16.16849	0	Cross	6	250	Thin	Yes	9	Anestrus	No	No	2	10	7.3	No
Jessore	42563	Shed 6	0.5884	96.22381	1	Cross	6	250	Thin	Yes	8	Anestrus	No	Yes	2	9	9	No
Jessore	42150	Shed 6	0.431	62.73801	1	Cross	4	260	Thin	Yes	5	Anestrus	No	No	1	8	8.5	No
Jessore	42033	Shed 6	0.2072	15.12605	0	Cross	4	270	Normal	Yes	9	Anestrus	No	No	1	9	8.7	No
Jessore	40716	Shed 6	0.1464	2.191256	0	Cross	6	280	Normal	Yes	5	Repeat_breeding	No	No	2	8	9	No
Jessore	40842	Shed 6	0.0878	-10.2755	0	Cross	7	260	Thin	Yes	1	Anestrus	No	No	2	9	18	No
Jessore	40829	Shed 6	0.0875	-10.33933	0	Cross	9	240	Thin	Yes	1	No	No	No	4	8	10.5	No
Jessore	40860	Shed 6	0.1663	6.424848	0	Cross	7	280	Normal	Yes	9	No	No	No	3	9	10.5	No
Jessore	42611	Shed 6	0.5774	93.88363	1	Cross	7	300	Normal	Yes	12	Repeat_breeding	No	No	2	10	10	No
Jessore	40507	Shed 6	0.5841	95.30901	1	Cross	9	250	Thin	Yes	3	Anestrus	No	No	2	9	12	No
Jessore	40239	Shed 6	0.3047	35.86852	1	Cross	8	260	Thin	Yes	4	No	No	No	4	8	15	No
Jessore	42899	Shed 6	0.1845	10.29678	0	Cross	5	240	Thin	Yes	1	No	No	No	1	9	12.2	No
Jessore	40823	Shed 8	0.1272	-1.893416	0	Cross	12.11	250	Normal	No	4	No	No	No	9	9	11.3	Yes
Satkhira	CDY1	1289	0.0678	0.182509	0	Cross	2.5	450	Normal	Yes	4	No	No	No	1	1.5	20	No
Satkhira	CDY2	1290	0.1321	3.96809	0	Cross	5	400	Normal	No	No	Repeat_breeding	No	No	3	2	20	No
Satkhira	CDY3	1291	0.0608	-0.229608	0	Cross	5	400	Normal	Yes	4	No	No	No	3	1.5	20	No
Satkhira	BSH1	1292	0.0648	0.005887	0	Cross	4	220	Thin	Yes	3	No	No	No	2	7	3.5	No
Satkhira	TMMB	1293	0.0701	0.317918	0	Cross	2	300	Normal	No	No	No	No	No	1	3	20	Yes
Satkhira	TMG1	1294	0.1144	2.926025	0	Cross	4	300	Normal	No	No	Repeat_breeding	No	No	2	2	7	No
Satkhira	TKDB	1295	0.1064	2.455035	0	Cross	2.5	250	Thin	No	No	No	No	No	1	6	5	No
Satkhira	TADB	1296	0.1832	6.976539	0	Cross	2.5	300	Normal	No	No	No	No	No	1	3	12	No
Satkhira	TAD1	1297	0.2455	10.64437	0	Cross	3.5	250	Thin	No	No	Repeat_breeding	No	No	2	10	25	Yes
Satkhira	TAD2	1298	0.1027	2.237202	0	Cross	4	350	Normal	No	No	No	No	No	2	2	20	Yes
Satkhira	TAD3	1299	0.2582	11.39207	0	Cross	2	300	Normal	No	No	No	No	No	1	3	20	Yes
Satkhira	TAD4	1300	0.0872	1.324659	0	Cross	2.5	250	Thin	No	No	Repeat_breeding	No	No	1	9	20	Yes
Satkhira	JHS1	1302	0.1455	4.756999	0	Cross	10	300	Thin	No	No	No	No	No	8	2.5	8	Yes
Satkhira	JHS2	1303	0.2256	9.472786	0	Cross	4	250	Thin	Yes	4	Anestrus	No	No	3	9	4	No
Satkhira	JHS3	1304	0.0703	0.329693	0	Cross	6	300	Normal	No	No	No	No	No	4	1	8	No
Satkhira	JDG1	1306	0.0752	1.730208	0	Cross	2.5	400	Normal	No	No	No	No	No	1	6	18	No
Satkhira	JDG2	1307	0.1007	4.295343	0	Cross	8	380	Normal	No	No	No	No	No	6	4	20	No
Satkhira	JDG4	1308	0.2743	21.75837	0	Cross	6	380	Normal	No	No	No	No	No	4	3	16	No
Satkhira	JDG5	1309	0.1181	6.045669	0	Cross	4.5	400	Normal	No	No	No	No	No	3	1	20	No
Satkhira	JDG8	1310	0.2175	16.04466	0	Cross	6	300	Thin	No	No	No	No	No	4	3	20	Yes
Satkhira	JDG10	1311	0.0528	-0.523086	0	Cross	7	350	Normal	No	No	Anestrus	No	No	5	7	12	No
Satkhira	JDG12	1312	0.183	12.57419	0	Cross	2.5	250	Thin	No	No	No	No	No	1	6	5	No
Satkhira	JDG14	1313	0.3188	26.23479	0	Cross	2.5	300	Normal	No	No	No	No	No	1	3	12	No
Satkhira	JDG15	1314	0.1535	9.606679	0	Cross	4.5	300	Normal	No	No	No	No	No	3	1	7	No
Satkhira	JDG17	1315	0.2801	22.34182	0	Cross	3.5	300	Normal	No	No	No	No	No	2	6	13	No
Satkhira	JDG19	1316	0.2118	15.47128	0	Cross	5	280	Thin	No	No	No	No	No	4	7	10	No
Satkhira	JDG20	1317	0.1946	13.74107	0	Cross	3.5	300	Normal	Yes	9	No	No	No	1	11	5	No
Satkhira	JDG21	1318	0.0607	0.271602	0	Cross	3	300	Normal	No	No	No	No	No	1	5	10	No
Satkhira	JDG22	1319	0.1492	9.174127	0	Cross	3.5	300	Normal	No	No	No	No	No	2	5	8	No
Satkhira	JDG26	1320	0.3204	26.39573	0	Cross	3.5	250	Thin	No	No	No	No	No	2	5	8	No
Satkhira	JDG28	1321	0.0582	0.020119	0	Cross	3.5	300	Normal	No	No	No	No	No	2	3	12	No
Satkhira	JDG29	1322	0.0646	0.663917	0	Cross	6	400	Normal	Yes	3	No	No	No	4	7	12	No
Satkhira	JBN1	1324	0.0542	-0.382255	0	Cross	9	250	Thin	Yes	2	No	No	No	6	7	15	No
Satkhira	JBN2	1325	0.0619	0.392315	0	Cross	7	250	Thin	No	No	No	No	No	5	5	22	No
Satkhira	JBN3	1326	0.3149	25.84247	0	Cross	5	220	Thin	No	No	No	No	No	2	4	12	No
Satkhira	JBN4	1327	0.1687	11.1357	0	Cross	4	300	Normal	Yes	2	Anestrus	No	No	1	6	14	No
Satkhira	JBN5	1328	0.0874	2.957449	0	Cross	11	350	Normal	No	No	No	No	No	9	4	15	No
Satkhira	JBN6	1329	0.0578	-0.020119	0	Cross	4	350	Normal	Yes	2	Anestrus	No	No	1	5	15	No
Satkhira	JBN7	1330	0.1086	5.090031	0	Cross	3	400	Normal	Yes	3	No	No	No	1	6	19	No
Satkhira	JBN8	1331	0.1081	5.039734	0	Cross	5	350	Normal	No	No	No	No	No	2	2	10	No
Satkhira	JBN9	1332	0.0878	2.997686	0	Cross	6	350	Normal	Yes	1	No	No	No	3	5	20	No
Satkhira	JBN10	1333	0.0686	1.066291	0	Cross	8	450	Normal	Yes	4	No	No	No	5	8	25	No
Satkhira	JBN11	1334	0.0667	0.875163	0	Cross	6	350	Normal	No	No	No	No	No	3	2	22	No
Satkhira	JBN12	1335	0.1492	9.174127	0	Cross	6	500	Normal	No	No	No	No	No	4	3	30	No
Satkhira	JBN13	1336	0.0561	-0.191128	0	Cross	5	350	Normal	Yes	5	No	No	No	3	8	18	No
Satkhira	JBN14	1337	0.3454	28.91057	0	Cross	6	350	Normal	No	No	Anestrus	No	No	4	2	15	Yes
Satkhira	JBN15	1338	0.0763	1.840861	0	Cross	7	350	Normal	No	No	No	No	No	5	1	14	Yes
Satkhira	JNC1	1340	0.0602	0.221306	0	Cross	6	300	Normal	No	No	No	No	No	4	1	16	Yes
Satkhira	JNC2	1341	0.0625	0.452671	0	Cross	7	350	Normal	No	No	No	No	No	5	3	14	No
Satkhira	JNC3	1342	0.0861	2.826677	0	Cross	4	350	Normal	Yes	6	No	No	No	2	6	10	No
Satkhira	MHP1	1344	0.1076	4.989438	0	Cross	2.5	300	Normal	No	No	Repeat_breeding	No	No	1	6	20	No
Satkhira	MHP2	1345	0.0565	-0.15089	0	Cross	6	300	Normal	No	No	No	No	No	4	2.5	15	No
Satkhira	MSD 1	1347	0.0813	2.343829	0	Cross	5.5	350	Normal	No	No	Anestrus	No	No	4	3	12	Yes
Satkhira	MSD 2	1348	0.0698	1.187003	0	Cross	5.5	400	Normal	No	No	No	No	No	4	2	18	Yes
Satkhira	MSD 3	1349	0.0653	0.734333	0	Cross	3.5	350	Normal	No	No	Anestrus	No	No	2	5	18	No
Satkhira	MSD 4	1350	0.0653	0.734333	0	Cross	6	300	Normal	No	No	No	No	No	3	3	20	No
Satkhira	MSD 5	1351	0.2057	14.80694	0	Cross	7	400	Normal	Yes	2.5	No	No	Yes	3	10	18	No
Satkhira	JBM1	1352	0.1812	9.594724	0	Cross	6	450	Normal	No	No	No	No	No	4	1	14	No
Satkhira	JBM2	1353	0.1319	-0.893522	0	Cross	6	500	Normal	No	No	Anestrus	Yes	No	4	2	15	No
Satkhira	JBM3	1354	0.1653	6.212105	0	Cross	4	350	Normal	Yes	2	No	No	No	2	10	10	No
Satkhira	JPG1	1356	0.1566	4.361238	0	Cross	2	300	Normal	No	No	No	No	No	1	2	20	No
Satkhira	JPG2	1357	0.069	-14.27508	0	Cross	4	250	Thin	No	No	No	No	No	2	2	18	No
Satkhira	JPG3	1358	0.1056	-6.488671	0	Cross	5	300	Normal	No	No	Repeat_breeding	No	No	3	4	18	No
Satkhira	JPG4	1359	0.1369	0.170195	0	Cross	5	310	Normal	No	No	Repeat_breeding	No	Yes	2	4	20	No
Satkhira	JPG5	1360	0.1325	-0.765876	0	Cross	2	250	Thin	No	No	No	No	No	1	1	15	No
Satkhira	JPG6	1361	0.2193	17.70024	0	Cross	5	400	Normal	Yes	5	No	No	No	3	6	25	No
Satkhira	JPG7	1362	0.1457	2.042336	0	Cross	2	250	Thin	No	No	No	Yes	No	1	2	16	No
Satkhira	JPG8	1363	0.2302	20.01915	0	Cross	3	350	Normal	No	No	No	No	Yes	2	1	20	No
Satkhira	JPG9	1364	0.2514	24.52931	0	Cross	3	350	Normal	No	No	No	No	Yes	2	2	25	No
Satkhira	JPG11	1365	0.0678	-14.53037	0	Cross	3	250	Thin	No	No	No	No	No	2	1	20	No
Satkhira	JPG12	1366	0.1787	9.062866	0	Cross	3.5	400	Normal	No	No	No	No	No	2	3	20	No
Satkhira	JPG16	1367	0.2416	22.44442	0	Cross	7	500	Normal	No	No	No	No	No	5	1.5	30	No
Satkhira	JPG18	1368	0.1602	5.127114	0	Cross	8	500	Normal	No	No	No	No	No	6	5	25	No
Satkhira	JPG19	1369	0.2455	23.27412	0	Cross	7	300	Normal	Yes	3	No	No	No	5	3	28	No
Satkhira	JPG20	1370	0.1344	-0.361664	0	Cross	4.5	250	Thin	No	No	Anestrus	No	No	3	3	20	No
Satkhira	JPG21	1371	0.1309	-1.106265	0	Cross	7	500	Normal	Yes	7	No	No	No	5	9	30	No
Satkhira	JPG22	1372	0.0909	-9.615998	0	Cross	3.5	600	Normal	No	No	Anestrus	No	No	2	8	20	No
Satkhira	JPG23	1373	0.0578	-16.6578	0	Cross	3.5	500	Normal	No	No	No	No	No	2	1	20	No
Satkhira	JPG24	1374	0.1025	-7.148176	0	Cross	3.5	500	Normal	No	No	No	No	No	2	1	20	No
Satkhira	JPG25	1375	0.1568	4.403787	0	Cross	4.5	450	Normal	No	No	Anestrus	No	No	3	8	20	No
Satkhira	JPG26	1376	0.1386	0.531858	0	Cross	6	500	Normal	No	No	Anestrus	No	No	4	9	20	No
Satkhira	JPG27	1377	0.1315	-0.978619	0	Cross	4.5	450	Normal	No	No	No	No	No	3	1.5	20	No
Satkhira	JPG28	1378	0.081	-11.72216	0	Cross	2	350	Normal	No	No	Anestrus	No	No	1	8	20	No
Satkhira	JPG29	1379	0.1767	8.637379	0	Cross	2	300	Normal	No	No	Anestrus	No	No	1	7	20	No
Satkhira	JPG30	1380	0.2394	21.97639	0	Cross	2	250	Thin	No	No	No	No	No	1	3	15	No
Satkhira	ABJ1	1382	0.0897	-9.87129	0	Cross	4.5	350	Normal	No	No	No	No	No	3	2	10	No
Satkhira	ABJ2	1383	0.181	9.552175	0	Cross	3.5	300	Normal	No	No	No	No	No	2	1.5	10	No
Satkhira	ABJ3	1384	0.073	-13.4241	0	Cross	6	250	Thin	No	No	Anestrus	No	No	4	1	6	No
Satkhira	ABJ4	1385	0.0701	-14.04106	0	Cross	2	300	Normal	No	No	Anestrus	No	No	1	1	5	No
Satkhira	ABJ5	1386	0.1446	1.808318	0	Cross	2	300	Normal	No	No	Anestrus	No	No	1	1	6	No
Satkhira	ABJ6	1387	0.1645	6.04191	0	Cross	7	250	Thin	No	No	Anestrus	No	No	5	1	5	No
Satkhira	ABJ7	1388	0.26	26.3589	0	Cross	4.5	275	Thin	No	No	Anestrus	No	No	3	1	8	No
Satkhira	ABJ8	1389	0.241	22.31677	0	Cross	4.5	200	Thin	No	No	Anestrus	No	No	3	1	12	No
Satkhira	CTG1	1391	0.2222	18.3172	0	Cross	3.5	400	Normal	No	No	No	No	No	2	2	15	No
Satkhira	CTG2	1392	0.2287	19.70003	0	Cross	7	450	Normal	No	No	No	No	No	6	2	22	No
Satkhira	CTG3	1393	0.1061	-6.3823	0	Cross	9	350	Normal	No	No	No	No	No	8	1	18	No
Satkhira	CTG4	1394	0.111	-5.339857	0	Cross	8	400	Normal	No	No	No	No	No	6	3	12	No
Satkhira	CTG5	1395	0.2055	14.76439	0	Cross	10	550	Normal	No	No	Anestrus	No	No	9	8	12	No
Satkhira	CTG6	1396	0.2673	27.91192	0	Cross	3	350	Normal	No	No	No	No	No	1	4	15	No
Satkhira	CES1	1398	0.2229	18.46612	0	Cross	6	300	Normal	Yes	1	No	No	No	3	4	16	No
Satkhira	CES2	1399	0.0683	-14.424	0	Cross	10	250	Thin	No	No	No	No	No	5	1	18	No
Satkhira	CES3	1400	0.177	8.701202	0	Cross	4	250	Thin	No	No	No	No	No	2	2.5	12	No
Satkhira	CES4	1401	0.1925	11.99872	0	Cross	7	250	Thin	Yes	4	No	No	No	4	8	14	No
Satkhira	CES5	1402	0.2121	16.16849	0	Cross	3	350	Normal	Yes	7	Anestrus	No	No	1	7	12	No
Satkhira	CRG1	1404	0.2072	15.12605	0	Cross	5.5	400	Normal	Yes	5	No	No	No	4	7	16	No
Satkhira	CRG2	1405	0.1464	2.191256	0	Cross	4.5	300	Normal	No	No	Anestrus	No	No	3	7	12	No
Satkhira	CRG3	1406	0.0878	-10.2755	0	Cross	7	400	Normal	No	No	No	No	No	5	1	11	No
Satkhira	CNS1	1408	0.0875	-10.33933	0	Cross	4	350	Normal	No	No	Repeat_breeding	No	No	2	1	10	Yes
Satkhira	CNS2	1409	0.1663	6.424848	0	Cross	6	350	Normal	No	No	Repeat_breeding	No	No	3	1	20	No
Satkhira	CNS3	1410	0.1845	10.29678	0	Cross	3	350	Normal	No	No	Repeat_breeding	No	No	1	2	5	No
Satkhira	CNS4	1411	0.6347	45.27369	1	Cross	3	300	Normal	Yes	1	Repeat_breeding	No	No	1	2	8	No
Satkhira	CNS5	1412	0.1033	1.85866	0	Cross	8	300	Normal	No	No	Repeat_breeding	No	No	5	2	15	No
Satkhira	CNS6	1413	0.0862	0.461601	0	Cross	5	250	Thin	Yes	5	Repeat_breeding	No	No	3	8	15	No
Satkhira	CNS7	1414	0.0659	-1.196895	0	Cross	9	350	Normal	Yes	1	Anestrus	No	No	6	6	16	No
Satkhira	JMS1	1416	0.1921	9.113562	0	Cross	8	250	Thin	Yes	2	No	No	No	5	6	12	No
Satkhira	JMS2	1417	0.0917	0.910948	0	Cross	5	250	Thin	Yes	2	No	No	No	3	8	9	No
Satkhira	JMS3	1418	0.0682	-1.008987	0	Cross	5	250	Thin	Yes	2.5	No	Yes	Yes	3	9	10	No
Satkhira	JMS4	1419	0.1838	8.435458	0	Cross	6	250	Thin	Yes	3	No	Yes	No	4	7	6	Yes
Satkhira	JMS5	1420	0.0782	-0.191993	0	Cross	7	300	Normal	Yes	2.5	No	No	No	5	2	15	Yes
Satkhira	JMS6	1421	0.0935	1.058007	0	Cross	2.5	400	Normal	Yes	2.5	Repeat_breeding	No	No	1	6	8	No
Satkhira	JMS7	1422	0.0713	-0.755719	0	Cross	3.5	350	Normal	No	No	Anestrus	No	No	2	3.5	13	No
Satkhira	JMS8	1423	0.0758	-0.388072	0	Cross	2	350	Normal	No	No	No	No	No	1	1	8	No
Satkhira	DFD1	1424	0.0678	-1.041667	0	Cross	5	350	Normal	No	No	Repeat_breeding	No	No	3	2	12	No
Satkhira	DFD2	1425	0.0756	-0.404412	0	Cross	6	400	Normal	No	No	Repeat_breeding	No	Yes	4	2	8	No
Satkhira	DFD3	1426	0.113	2.651144	0	Cross	7	400	Normal	No	No	Anestrus	No	No	5	3	12	No
Satkhira	DFD4	1427	0.0669	-1.115196	0	Cross	5	400	Normal	Yes	6	Anestrus	Yes	No	3	8	13	No
Satkhira	DFD5	1428	0.0615	-1.556373	0	Cross	5	300	Normal	No	No	Anestrus	No	No	1	5	12	Yes
Satkhira	DFD6	1429	0.0885	0.64951	0	Cross	6	350	Normal	No	No	Repeat_breeding	No	Yes	4	6	16	Yes
Satkhira	DFD7	1430	0.085	0.363562	0	Cross	3.5	350	Normal	No	No	No	No	No	2	6	8	No
Satkhira	DFD8	1431	0.0608	-1.613562	0	Cross	3.5	300	Normal	No	No	No	Yes	Yes	1	2	12	Yes
Satkhira	DFD9	1432	0.0691	-0.935458	0	Cross	3.5	300	Normal	Yes	1	No	No	No	2	1	8	Yes
Satkhira	DFD10	1433	0.071	-0.780229	0	Cross	2.5	350	Normal	No	No	Repeat_breeding	No	No	1	5	12	Yes
Satkhira	DFD11	1434	0.105	1.997549	0	Cross	3.5	250	Thin	No	No	No	No	No	2	6	12	Yes
Satkhira	DFD12	1435	0.0682	-1.008987	0	Cross	3.5	300	Normal	No	No	No	No	Yes	2	2	14	Yes
Satkhira	DFD13	1436	0.1556	6.131536	0	Cross	3.5	300	Normal	No	No	No	No	No	2	2	15	Yes
Satkhira	DFD14	1437	0.0646	-1.303105	0	Cross	2.5	400	Normal	No	No	Anestrus	No	No	1	5	14	No
Satkhira	DFD15	1438	0.0803	-0.020425	0	Cross	6.5	350	Normal	No	No	Anestrus	No	No	5	4	12	Yes
Satkhira	FMM1	1440	0.0629	-1.441993	0	Cross	4	300	Normal	Yes	2	No	No	No	2	8	16	No
Satkhira	FMM2	1441	0.0647	-1.294935	0	Cross	4	300	Normal	Yes	7	No	No	No	2	10	7	No
Satkhira	FGM1	1442	0.0681	-1.017157	0	Cross	6	350	Normal	No	No	No	No	No	4	9	12	Yes
Satkhira	FGM2	1443	0.1782	7.977941	0	Cross	6	250	Thin	No	No	No	No	No	4	9	3	Yes
Satkhira	FGM3	1444	0.0708	-0.796569	0	Cross	7	400	Normal	Yes	3	No	No	No	5	9	6	No
Satkhira	FGM4	1445	0.0608	-1.613562	0	Cross	7	400	Normal	No	No	No	No	No	5	9	12	No
Satkhira	FGM5	1446	0.1794	8.07598	0	Cross	3.5	250	Thin	No	No	No	No	No	3	4	6	No
Satkhira	FSM1	1447	0.0659	-1.196895	0	Cross	3.5	200	Thin	No	No	Repeat_breeding	No	Yes	2	5	5	No
Satkhira	FSM2	1448	0.0893	0.714869	0	Cross	3.5	200	Thin	No	No	No	No	No	2	5	4	No
Satkhira	FSM3	1449	0.071	-0.780229	0	Indigenous	6	200	Normal	Yes	4	No	No	No	4	8	5	No
Satkhira	FSM4	1450	0.112	2.569444	0	Indigenous	10	250	Normal	No	No	No	No	No	6	1	4	No
Satkhira	FHM1	1452	0.0672	-1.090686	0	Cross	5.5	350	Normal	Yes	3	Anestrus	No	No	4	11	15	No
Satkhira	FHM2	1453	0.0877	0.58415	0	Cross	2.5	250	Normal	Yes	3	Repeat_breeding	No	No	1	10	12	No
Satkhira	FNM1	1455	0.0645	-1.311275	0	Cross	1.4	250	Thin	No	No	No	No	No	1	4	10	No
Satkhira	FNM2	1456	0.0811	0.044935	0	Cross	3.5	300	Normal	No	No	Repeat_breeding	No	No	2	8	10	No
Satkhira	FPB1	1457	0.0899	0.763889	0	Cross	3.5	300	Normal	No	No	Repeat_breeding	No	Yes	2	3	20	Yes
Satkhira	FPB2	1458	0.1043	1.940359	0	Cross	2	400	Normal	No	No	No	No	No	1	2	18	No
Satkhira	FMM1	1459	0.2141	10.91095	0	Cross	2	300	Normal	No	No	Repeat_breeding	No	No	1	8	8	No
Satkhira	FBM1	1460	0.1745	7.675654	0	Cross	4.5	400	Normal	Yes	1	No	No	No	3	6	14	No
Satkhira	FKM1	1461	0.1046	1.964869	0	Cross	2	350	Normal	Yes	3	No	No	No	1	11	10	Yes
Satkhira	FGC1	1462	0.0618	0.382255	0	Cross	4	400	Normal	No	No	No	No	No	2	4	14	No
Satkhira	FNiM1	1463	0.0615	0.352077	0	Cross	2.5	300	Normal	Yes	3	Repeat_breeding	No	No	1	8	6	No
Satkhira	FDM1	1464	0.1073	4.95926	0	Cross	2.5	250	Thin	Yes	8	Anestrus	No	No	1	11	16	No
Satkhira	FSB1	1465	0.089	0.690359	0	Cross	3.5	300	Normal	Yes	3	No	No	No	2	6	10	No
Satkhira	FPM1	1466	0.0632	-1.417484	0	Cross	3	200	Thin	Yes	6	No	No	No	1	4	10	No
Satkhira	ARM1	1468	0.0912	0.870098	0	Cross	3.5	300	Normal	No	No	Repeat_breeding	No	No	2	7	13	No
Satkhira	ARM2	1469	0.0888	0.67402	0	Cross	5.5	400	Normal	Yes	4	Anestrus	No	No	4	9	6	Yes
Satkhira	ARM3	1470	0.0863	0.469771	0	Cross	2	300	Normal	No	No	No	No	No	1	2	14	No
Satkhira	ARM4	1471	0.5718	40.1348	1	Cross	8	300	Normal	No	No	Anestrus	No	No	7	1	12	No
Satkhira	ARM5	1472	0.1311	4.129902	0	Cross	5.5	300	Normal	No	No	Anestrus	No	No	4	10	18	No
Satkhira	AHM1	1474	0.0471	-2.732843	0	Cross	7	250	Thin	No	No	Repeat_breeding	No	Yes	5	2	13	Yes
Satkhira	AHM2	1475	0.0941	1.107026	0	Cross	9	250	Thin	No	No	Repeat_breeding	No	No	6	11	14	No
Satkhira	AHM3	1476	0.0893	0.714869	0	Cross	6	200	Thin	No	No	Repeat_breeding	No	No	4	10	14	No
Satkhira	AHM4	1477	0.0985	1.466503	0	Cross	6	250	Thin	No	No	Repeat_breeding	No	No	4	5	15	No
Satkhira	AHM5	1478	0.455	22.96976	0	Cross	7	250	Thin	Yes	4	Repeat_breeding	No	No	5	10	15	No
Satkhira	AAM1	1480	0.0935	2.030236	0	Cross	4.5	300	Normal	No	No	No	Yes	No	3	2	13	No
Satkhira	AAM2	1481	0.1682	6.357159	0	Cross	2.5	300	Normal	No	No	No	No	No	1	3	12	No
Satkhira	AAM3	1482	0.066	0.437326	0	Cross	3.5	300	Normal	No	No	Anestrus	No	No	2	5	12	No
Satkhira	JBG1	1484	0.0891	1.775371	0	Cross	6	250	Thin	No	No	Repeat_breeding	No	No	3	10	8	Yes
Satkhira	JBG2	1485	0.0906	1.862257	0	Cross	7	300	Normal	No	No	Anestrus	No	Yes	3	9	7	Yes
Satkhira	JBG3	1486	0.11	2.985982	0	Cross	7	400	Normal	No	No	Repeat_breeding	No	No	3	10	12	No
Satkhira	JBG4	1487	0.0747	0.941265	0	Cross	6	400	Normal	Yes	3	Repeat_breeding	No	No	2	9	10	No
Satkhira	JBG5	1488	0.1108	3.032322	0	Cross	6	350	Normal	No	No	Anestrus	No	No	3	10	9	Yes
Satkhira	JBG6	1489	0.4146	20.62963	0	Cross	4	450	Normal	No	No	Anestrus	No	No	1	9	10	Yes
Satkhira	JBG7	1490	0.1387	4.648401	0	Cross	6	500	Normal	No	No	Anestrus	No	No	2	10	8	No
Satkhira	JBG8	1491	0.0983	2.308272	0	Cross	6	450	Normal	No	No	Repeat_breeding	No	No	4	9	10	Yes
Satkhira	JBG9	1492	0.0596	0.066613	0	Cross	5	400	Normal	No	No	Anestrus	No	No	2	8	10	Yes
Satkhira	JBG10	1493	0.1297	4.127085	0	Cross	6	450	Normal	No	No	Anestrus	No	No	3	9	8	No
Satkhira	JBG11	1494	0.1214	3.646316	0	Cross	6	500	Normal	No	No	Anestrus	No	Yes	3	10	12	Yes
Satkhira	JBG12	1495	0.0809	1.300394	0	Cross	4	300	Normal	No	No	Anestrus	No	No	1	10	7	No
Satkhira	JJM1	1497	0.1003	2.42412	0	Cross	8	350	Normal	No	No	Repeat_breeding	No	No	6	2	12	No
Satkhira	JJM2	1498	0.0872	1.665315	0	Cross	4.5	350	Normal	No	No	No	No	No	3	1.5	15	No
Satkhira	JJM3	1499	0.212	8.894231	0	Cross	4	350	Normal	No	No	No	No	No	2	1	9	No
Satkhira	KMM1	1501	0.1854	7.353452	0	Cross	2.5	250	Thin	No	No	Anestrus	No	No	1	4	15	No
Satkhira	KMM2	1502	0.064	0.321478	0	Cross	3.5	300	Normal	Yes	4	No	No	No	2	6	8	No
Satkhira	KMM3	1503	0.0921	1.949143	0	Cross	3.5	300	Normal	No	No	No	No	No	2	2	22	No
Satkhira	KMM4	1504	0.3527	17.04414	0	Cross	3.5	250	Thin	No	No	No	No	No	2	2.5	12	No
Satkhira	KMM5	1505	0.1208	3.611562	0	Cross	3.5	300	Normal	Yes	2	No	No	No	2	6	18	No
Satkhira	KMM6	1506	0.0931	2.007067	0	Cross	8	300	Normal	Yes	2	No	No	No	6	7	18	No
Satkhira	KMM7	1507	0.1118	3.090246	0	Cross	7	300	Normal	Yes	2	No	No	No	5	8	18	No
Satkhira	KMM8	1508	0.1982	8.09488	0	Cross	2.5	300	Normal	Yes	2	No	No	No	1	8	10	No
Satkhira	KMM9	1509	0.0747	0.941265	0	Cross	4	300	Normal	No	No	No	No	No	3	4	20	No
Satkhira	KMM10	1510	0.1088	2.916474	0	Cross	3.5	300	Normal	No	No	No	No	Yes	2	4	20	No
Satkhira	KMM11	1511	0.0712	0.738531	0	Cross	2.5	300	Normal	Yes	2	No	No	No	1	4	18	No
Satkhira	KMM12	1512	0.0718	0.773285	0	Cross	5.5	300	Normal	No	No	No	No	No	4	2	20	No
Satkhira	KMM13	1513	0.164	6.113879	0	Cross	4.5	300	Normal	Yes	5	No	No	No	3	6	18	No
Satkhira	KMM14	1514	0.0803	1.265639	0	Cross	3.5	450	Normal	No	No	No	Yes	No	2	11	18	No
Satkhira	KMM15	1515	0.1046	2.673193	0	Cross	3.5	300	Normal	No	No	No	No	No	2	2	20	No
Satkhira	KMM16	1516	0.0656	0.414157	0	Cross	3.5	350	Normal	No	No	No	Yes	No	2	4	15	No
Satkhira	KMM17	1517	0.0588	0.020273	0	Cross	7	300	Normal	No	No	No	Yes	No	5	11	15	No
Satkhira	KMM19	1518	0.0615	0.176668	0	Cross	7.5	300	Normal	No	No	Anestrus	No	No	1	11	18	No
Satkhira	KMM20	1519	0.1298	4.132878	0	Cross	2.5	300	Normal	No	No	No	No	Yes	5	1	25	No
Satkhira	KMM21	1520	0.1541	5.540431	0	Cross	7	350	Normal	No	No	Anestrus	Yes	No	4	1	25	No
Satkhira	KMM22	1521	0.0914	1.908596	0	Cross	5.5	350	Normal	Yes	3	No	No	No	2	4	20	No
Satkhira	KMM23	1522	0.0968	2.221386	0	Cross	3.5	400	Normal	No	No	Anestrus	No	No	2	2	20	No
Satkhira	KMM24	1523	0.0882	1.723239	0	Cross	3.5	350	Normal	No	No	No	No	No	6	3	20	No
Satkhira	KMM25	1524	0.0877	1.694277	0	Cross	7.5	300	Normal	No	No	No	No	No	1	3	18	No
Satkhira	KMM26	1525	0.1768	6.855306	0	Cross	2.5	300	Normal	No	No	Anestrus	Yes	No	1	2	20	No
Satkhira	KRA1	1527	0.0975	2.261932	0	Cross	5	350	Normal	Yes	3	No	No	No	3	4	18	No
Satkhira	KRA2	1528	0.0747	0.941265	0	Cross	2	250	Thin	No	No	No	No	No	1	3	18	No
