# Supplementary material for: Estimated true prevalence and associated risk factors of bovine paratuberculosis antibodies in dairy herds in Bangladesh
Source: PLoS One. 2026 Jan 22;21(1):e0334683. doi: 10.1371/journal.pone.0334683 (PMC12826488; doi:10.1371/journal.pone.0334683)
Supplement: S3 File — (TXT) [file pone.0334683.s003.txt]

---
title: "R code to identify herd level risk factors"
author: ""
date: 
output: word_document
---

```{r setup, include=FALSE}
setwd("~")
knitr::opts_chunk$set(echo = TRUE)
```

```{r}
library(readr)
ptbh<-read.csv("")
```

```{r}
library(dplyr)

names(ptbh) <- trimws(names(ptbh))

categorical_vars <- c("Farm", "PTB","Semen_source")

ptbh[setdiff(names(ptbh), categorical_vars)] <- 
  lapply(ptbh[setdiff(names(ptbh), categorical_vars)], function(x) suppressWarnings(as.integer(as.character(x))))

ptbh$Farm <- as.factor(ptbh$Farm)
ptbh$PTB <- as.factor(ptbh$PTB)
ptbh$Semen_source <- as.factor(ptbh$Semen_source)
ptbh$Milk_yield <- as.numeric(ptbh$Milk_yield)
```

```{r}
library(epiDisplay)
summary(ptbh[sapply(ptbh, is.integer)])
```

```{r}
attach(ptbh)
summary(Milk_yield)
```

```{r}
library(dplyr)
library(skimr)
skimr::skim(dplyr::select(ptbh, where(is.numeric)))
```

```{r}
library(epiDisplay)
tab1(ptbh$PTB)
```

```{r}
prop.test(10,138)
```

```{r}
ptbh$Herd_cat <- cut(
  ptbh$Herd_size,
  breaks = quantile(ptbh$Herd_size, probs = c(0, 0.25, 0.5, 0.75, 1), na.rm = TRUE),
  labels = c("upt13", "mt13t24", "mt24t70", "mt70"),
  include.lowest = TRUE
)

ptbh$Herd_cat <- as.factor(ptbh$Herd_cat)
```

```{r}
ptbh$Heifer_cat <- ifelse(ptbh$Heifer <= median(ptbh$Heifer, na.rm = TRUE), "<=4", ">4")
ptbh$Calf_cat <- ifelse(ptbh$Calves <= median(ptbh$Calves, na.rm = TRUE), "<=4", ">4")
ptbh$Abort_cat <- ifelse(ptbh$Abortion <= median(ptbh$Abortion, na.rm = TRUE), "<=2", ">2")
ptbh$Ret_Pla_cat <- ifelse(ptbh$Ret_placenta <= median(ptbh$Ret_placenta, na.rm = TRUE), "<=2", ">2")
ptbh$Repeat_Br_cat <- ifelse(ptbh$Repeat_breed <= median(ptbh$Repeat_breed, na.rm = TRUE), "<=3", ">3")
ptbh$Milk_cat <- ifelse(ptbh$Milk_yield <= median(ptbh$Milk_yield, na.rm = TRUE), "<=110kg", ">110kg")
ptbh$Lact_cat <- ifelse(ptbh$Lactating_ani <= median(ptbh$Lactating_ani, na.rm = TRUE), "<=12", ">12")
ptbh$Heifer_cat <- as.factor(ptbh$Heifer_cat)
ptbh$Calf_cat <-as.factor((ptbh$Calf_cat))
ptbh$Abort_cat <- as.factor(ptbh$Abort_cat)
ptbh$Ret_Pla_cat<-as.factor(ptbh$Ret_Pla_cat)
ptbh$Milk_cat <- as.factor(ptbh$Milk_cat)
ptbh$Repeat_Br_cat<-as.factor(ptbh$Repeat_Br_cat)
attach(ptbh)
```

```{r}
library(epiDisplay)
tabpct(PTB, Herd_cat)
```

```{r}
tabpct(PTB,Lact_cat)
tabpct(PTB,Heifer_cat)
tabpct(PTB,Lact_cat)
tabpct(PTB,Calf_cat)
tabpct(PTB,Abort_cat)
tabpct(PTB, Milk_cat)
tabpct(PTB, Ret_Pla_cat)
```

```{r}
tabpct(PTB, Repeat_Br_cat)
```

```{r}
tabpct(PTB, Semen_source)
```

```{r}
ptbh$Herd_cat <- factor(ptbh$Herd_cat)
ptbh$Herd_cat <- relevel(ptbh$Herd_cat, ref = "upt13")

Herd_mod <- glm(PTB ~ Herd_cat, family = binomial, data = ptbh)
summary(Herd_mod)
```

```{r}
ptbh$Lact_cat <- factor(ptbh$Lact_cat)
ptbh$Lact_cat <- relevel(ptbh$Lact_cat, ref ="<=12")

Lact_mod <- glm(PTB ~ Lact_cat, family = binomial, data = ptbh)
summary(Lact_mod)
```

```{r}
ptbh$Calf_cat <- relevel(ptbh$Calf_cat, ref = "<=4")
calf_mod <- glm(PTB ~ Calf_cat, family = binomial, data = ptbh)
summary(calf_mod)
```

```{r}
ptbh$Abort_cat <- relevel(ptbh$Abort_cat, ref = "<=2")
abort_mod <- glm(PTB ~ Abort_cat, family = binomial, data = ptbh)
summary(abort_mod)
```

```{r}
ptbh$Milk_cat <- factor(ptbh$Milk_cat)
ptbh$Milk_cat <- relevel(ptbh$Milk_cat, ref = "<=110kg")
milk_mod <- glm(PTB ~ Milk_cat, family = binomial, data = ptbh)
summary(milk_mod)
```

```{r}
ptbh$Ret_Pla_cat <- factor(ptbh$Ret_Pla_cat)
ptbh$Ret_Pla_cat <- relevel(ptbh$Ret_Pla_cat, ref = "<=2")
rp_mod <- glm(PTB ~ Ret_Pla_cat, family = binomial, data = ptbh)
summary(rp_mod)
logistic.display(rp_mod)
```

```{r}
ptbh$Repeat_Br_cat <- factor(ptbh$Repeat_Br_cat)
ptbh$Repeat_Br_cat <- relevel(ptbh$Repeat_Br_cat, ref = "<=3")
rb_mod <- glm(PTB ~ Repeat_Br_cat, family = binomial, data = ptbh)
summary(rb_mod)
logistic.display(rb_mod)
```

```{r}
ptbh_filtered <- subset(ptbh, !(Semen_source %in% c("4", "8")))
ptbh_filtered$Semen_source <- factor(ptbh_filtered$Semen_source)
ptbh_filtered$Semen_source <- relevel(ptbh_filtered$Semen_source, ref = "3")
ss_mod <- glm(PTB ~ Semen_source, family = binomial, data = ptbh_filtered)
summary(ss_mod)
```

```{r}
library(car)
vif_model_h <- glm(PTB ~  Repeat_Br_cat + Abort_cat + Ret_Pla_cat+Calf_cat + Milk_cat, 
                 family = binomial, data = ptbh)
vif(vif_model_h)
```

```{r}
Herd_mod_4 <- glm(PTB ~ Repeat_Br_cat + Abort_cat+Ret_Pla_cat+Calf_cat, 
                    family = binomial, data = ptbh)

final_model_h <- step(Herd_mod_4, direction = "both")
summary(final_model_h)
logistic.display(final_model_h)
```

```{r}
Herd_mod_2 <- glm(PTB ~ Repeat_Br_cat + Ret_Pla_cat, 
                    family = binomial, data = ptbh)
summary(Herd_mod_2)
logistic.display(Herd_mod_2)
```
