# Supplementary material for: Estimated true prevalence and associated risk factors of bovine paratuberculosis antibodies in dairy herds in Bangladesh
Source: PLoS One. 2026 Jan 22;21(1):e0334683. doi: 10.1371/journal.pone.0334683 (PMC12826488; doi:10.1371/journal.pone.0334683)
Supplement: S4 File — (TXT) [file pone.0334683.s004.txt]

---
title: "Cow level risk factors analysis"
author: ""
date: ""
output: word_document
---

```{r setup, include=FALSE}
knitr::opts_chunk$set(echo = TRUE)
```

```{r}
setwd("~")
library(readr)
ptb<-read.csv("")
```

```{r}
library(dplyr)
ptb$Age <- as.numeric(ptb$Age)
ptb$Body_Wt <- as.numeric(ptb$Body_Wt)
ptb$Num_Calves <- as.numeric(ptb$Num_Calves)
ptb$Milk_yield <- as.numeric(ptb$Milk_yield)
ptb$Lact_Stage <- as.numeric(ptb$Lact_Stage)
ptb$OD <- as.numeric(ptb$OD)
ptb$SP <- as.numeric(ptb$SP)
categorical_vars <- setdiff(names(ptb), c("Age", "Body_Wt", "OD","SP", "Num_Calves", "Milk_yield","Lact_Stage"))
ptb[categorical_vars] <- lapply(ptb[categorical_vars], as.factor)
```

```{r}
library(epiDisplay)
summary(ptb[sapply(ptb, is.numeric)])
```
```{r}

tab1(PTB)
prop.test(107,880)
```
```{r}
ptb$Age_cat <- cut(
  ptb$Age,
  breaks = quantile(ptb$Age, probs = c(0, 0.25, 0.5, 0.75, 1), na.rm = TRUE),
  labels = c("<=3.5y", ">3.5yt5y", ">5t7y", ">7y"),
  include.lowest = TRUE
)
ptb$Age_cat <- as.factor(ptb$Age_cat)
```

```{r}
ptb$Lact_cat <- cut(
  ptb$Lact_Stage,
  breaks = quantile(ptb$Lact_Stage , probs = c(0, 0.25, 0.5, 0.75, 1), na.rm = TRUE),
  labels = c("<=3m", ">3t5m", ">5t8m", ">8m"),
  include.lowest = TRUE
)

ptb$Lact_cat <- as.factor(ptb$Lact_cat)
```

```{r}
library(dplyr)
ptb$Weight_cat <- ifelse(ptb$Body_Wt <= median(ptb$Body_Wt, na.rm = TRUE), "<=330kg", ">330kg")
ptb$Calf_cat <- ifelse(ptb$Num_Calves <= median(ptb$Num_Calves, na.rm = TRUE), "<=2", ">2")
ptb$Milk_cat <- ifelse(ptb$Milk_yield <= median(ptb$Milk_yield, na.rm = TRUE), "<=10kg", ">10kg")

ptb$Weight_cat <- as.factor(ptb$Weight_cat)
ptb$Calf_cat <- as.factor(ptb$Calf_cat)
ptb$Milk_cat <- as.factor(ptb$Milk_cat)
```

```{r}
attach(ptb)
library(epiDisplay)
tabpct(PTB, Age_cat)
```

```{r}
tabpct(PTB, Breed)
```
```{r}
tabpct(PTB, Farm)
```

```{r}
library(dplyr)
library(ggplot2)

prevalence_data <- ptb%>%
  group_by(Farm) %>%
  summarise(
    Total = n(),
    Positive = sum(PTB == 1),  
    Prevalence = (Positive / Total) * 100
  )
```

```{r}
library(dplyr)
library(ggplot2)

# Summarize prevalence data by farm
prevalence_data <- ptb %>%
  group_by(Farm) %>%
  summarise(
    Total = n(),
    Positive = sum(PTB == 1),
    Prevalence = (Positive / Total) * 100
  ) %>%
  # Ensure Farm is a factor to control order and spacing
  mutate(Farm = factor(Farm, levels = Farm))

# Create plot with reduced blank space
Farm_plot <- ggplot(prevalence_data, aes(x = Farm, y = Prevalence)) +
  geom_col(fill = "#4682B4", color = "black", width = 0.5) +  # slightly wider bars
  
  # Prevalence labels above bars
  geom_text(aes(label = sprintf("%.1f%%", Prevalence)), 
            vjust = -0.5, size = 5, fontface = "bold", color = "black") +
  
  # Total sample size labels
  geom_text(aes(y = Prevalence + 6, label = paste0("n=", Total)),
            size = 4.5, color = "black") +
  
  scale_y_continuous(
    labels = function(x) paste0(x, "%"),
    expand = expansion(mult = c(0, 0.25))
  ) +
  
  labs(
    x = "District", 
    y = "Antibody Prevalence (%)"
  ) +
  
  theme_bw(base_size = 14) +
  theme(
    axis.text.x = element_text(angle = 45, hjust = 1, size = 13, face = "bold"),
    axis.text.y = element_text(size = 13),
    axis.title.x = element_text(size = 15, face = "bold"),
    axis.title.y = element_text(size = 15, face = "bold"),
    plot.title = element_text(size = 18, face = "bold", hjust = 0.5),
    panel.grid.major.x = element_blank(),
    panel.grid.minor = element_blank(),
    plot.margin = margin(10, 10, 10, 10)  # slightly tighter margins
  )

ggsave(
  filename = "Figure_2.tiff",
  plot = Farm_plot,
  device = "tiff",
  dpi = 600,
  width = 10,
  height = 6,
  bg = "white"
)
Farm_plot
```

```{r}
# Load required packages
library(ggplot2)
library(dplyr)

# Step 1: Prepare data (original data used here)
ptb_clean <- ptb

# Step 2: Fit linear regression model
lm_model <- lm(Milk_yield ~ SP, data = ptb_clean)

# Step 3: Summary of the model
summary(lm_model)
# Interpretation: For each 1% increase in SP, milk yield decreases by ~0.01823 liters (≈ 18.23 mL)

# Step 4: Create publication-ready plot
p <- ggplot(ptb_clean, aes(x = SP, y = Milk_yield)) +
  geom_point(alpha = 0.6, color = "#4682B4", size = 2) +       # blue points, moderate transparency
  geom_smooth(method = "lm", color = "red", se = TRUE, linetype = "solid") + # regression line with CI
  labs(
    x = "SP (%)",
    y = "Milk Yield (Liters)"
  ) +
  theme_minimal(base_size = 14) +
  theme(
    axis.title = element_text(face = "bold", size = 15),
    axis.text = element_text(size = 13),
    plot.title = element_text(face = "bold", size = 16, hjust = 0.5),
    panel.grid.major = element_line(color = "gray90"),
    panel.grid.minor = element_blank()
  )

# Step 5: Save high-resolution TIFF plot
ggsave(
  filename = "Figure_5.tiff",
  plot = p,
  device = "tiff",
  dpi = 600,
  compression = "lzw",
  width = 6,
  height = 4,
  units = "in",
  bg = "white"
)

# Step 6: Display the plot
p
```


```{r}
tabpct(PTB,Farm)
tabpct(PTB,BCS)
```

```{r}
tabpct(PTB, Pregnancy)
```

```{r}
tabpct(PTB,Repro_Dis)
```

```{r}
tabpct(PTB,Ret_Placenta)
```
```{r}
tabpct(PTB,Abortion)
```

```{r}
tabpct(PTB, Calf_cat)
```

```{r}
tabpct(PTB,Weight_cat)
```
```{r}
tabpct(PTB,Mastitis)
```
```{r}
tabpct(PTB, Milk_cat)
```
```{r}
tabpct(PTB, Lact_cat)
```

```{r}
library(lme4)
ptb$Age_cat <- factor(ptb$Age_cat)
ptb$Age_cat <- relevel(ptb$Age_cat, ref = "<=3.5y")
ag_mixed <- glmer(PTB ~ Age_cat + (1 | Farm), 
                  family = binomial, 
                  data = ptb)
library(car)
Anova(ag_mixed, type = 2)

ORs <- exp(fixef(ag_mixed))

CIs <- exp(confint(ag_mixed, method = "Wald", parm = names(fixef(ag_mixed))))

cbind(OR = ORs, CIs)
```

```{r}
br_mixed <- glmer(PTB ~ Breed + (1 | Farm), 
                  family = binomial, 
                  data = ptb)
summary(br_mixed)


Anova(br_mixed, type = 2)

ORs <- exp(fixef(br_mixed))

CIs <- exp(confint(br_mixed, method = "Wald", parm = names(fixef(br_mixed))))

cbind(OR = ORs, CIs)
```

```{r}
library(lme4)

bcs_mixed <- glmer(PTB ~ BCS + (1 | Farm), 
                  family = binomial, 
                  data =ptb)
summary(bcs_mixed)


Anova(br_mixed, type = 2)

ORs <- exp(fixef(bcs_mixed))


CIs <- exp(confint(bcs_mixed, method = "Wald", parm = names(fixef(bcs_mixed))))
cbind(OR = ORs, CIs)
```

```{r}
library(lme4)

preg_mixed <- glmer(PTB ~ Pregnancy + (1 | Farm), 
                  family = binomial, 
                  data = ptb)
summary(preg_mixed)

Anova(preg_mixed, type = 2)

ORs <- exp(fixef(preg_mixed))


CIs <- exp(confint(preg_mixed, method = "Wald", parm = names(fixef(preg_mixed))))

cbind(OR = ORs, CIs)
```

```{r}
library(lme4)

abr_mixed <- glmer(PTB ~ Abortion + (1 | Farm), 
                  family = binomial, 
                  data =ptb)
summary(abr_mixed)

Anova(abr_mixed, type = 2)

ORs <- exp(fixef(abr_mixed))


CIs <- exp(confint(abr_mixed, method = "Wald", parm = names(fixef(abr_mixed))))

cbind(OR = ORs, CIs)
```


```{r}
library(lme4)

rd_mixed <- glmer(PTB ~ Repro_Dis + (1 | Farm), 
                  family = binomial, 
                  data = ptb)
summary(rd_mixed)

Anova(rd_mixed, type = 2)

ORs <- exp(fixef(rd_mixed))
CIs <- exp(confint(rd_mixed, method = "Wald", parm = names(fixef(rd_mixed))))
cbind(OR = ORs, CIs)
```

```{r}
rp_mixed <- glmer(PTB ~ Ret_Placenta + (1 | Farm), 
                  family = binomial, 
                  data =ptb)
summary(rp_mixed)

Anova(rp_mixed, type = 2)

ORs <- exp(fixef(rp_mixed))

CIs <- exp(confint(rp_mixed, method = "Wald", parm = names(fixef(rp_mixed))))

cbind(OR = ORs, CIs)
```

```{r}

wt_mixed <- glmer(PTB ~ Weight_cat + (1 | Farm),
                  family = binomial,
                  data = ptb,
                  control = glmerControl(optimizer = "bobyqa"))

Anova(wt_mixed, type = 2)

ORs <- exp(fixef(wt_mixed))
CIs <- exp(confint(wt_mixed, method = "Wald", parm = names(fixef(wt_mixed))))
cbind(OR = ORs, CIs)
```

```{r}
cc_mixed <- glmer(PTB ~ Calf_cat + (1 | Farm), 
                  family = binomial, 
                  data = ptb)
summary(cc_mixed)
library(car)
Anova(cc_mixed, type = 2)

Anova(cc_mixed, type = 2)

ORs <- exp(fixef(cc_mixed))


CIs <- exp(confint(cc_mixed, method = "Wald", parm = names(fixef(cc_mixed))))

cbind(OR = ORs, CIs)
```


```{r}
library(lme4)
mas_mixed <- glmer(PTB ~ Mastitis + (1 | Farm), 
                  family = binomial, 
                  data = ptb)
summary(mas_mixed)
library(car)
Anova(mas_mixed, type = 2)

ORs <- exp(fixef(mas_mixed))


CIs <- exp(confint(mas_mixed, method = "Wald", parm = names(fixef(mas_mixed))))

cbind(OR = ORs, CIs)
```


```{r}
library(lme4)
ls_mixed <- glmer(PTB ~Lact_cat + (1 | Farm), 
                  family = binomial, 
                  data =ptb)
summary(ls_mixed)
library(car)
Anova(ls_mixed, type = 2)

ORs <- exp(fixef(ls_mixed))

CIs <- exp(confint(ls_mixed, method = "Wald", parm = names(fixef(ls_mixed))))

cbind(OR = ORs, CIs)

```


```{r}
library(lme4)
mc_mixed <- glmer(PTB ~ Milk_cat + (1 | Farm), 
                  family = binomial, 
                  data = ptb)
summary(mc_mixed)
library(car)
Anova(mc_mixed, type = 2)

ORs <- exp(fixef(mc_mixed))

CIs <- exp(confint(mc_mixed, method = "Wald", parm = names(fixef(mc_mixed))))

cbind(OR = ORs, CIs)
```


```{r}
vif_model <- glm(PTB ~ Age_cat + Pregnancy + Ret_Placenta + Repro_Dis  +BCS, 
                 family = binomial, 
                 data = ptb)

vif(vif_model)

```
```{r}
library(buildmer)
library(lme4)

step_model <- buildmer(
  PTB ~Age_cat + Pregnancy + Ret_Placenta + Repro_Dis  +BCS + (1 | Farm),
  family = binomial,
  data = ptb
)


final_model <- step_model@model  


summary(final_model)

if (inherits(final_model, "glmerMod")) {
  
  exp(cbind(OR = fixef(final_model),
            confint(final_model, method = "Wald", parm = names(fixef(final_model)))))
  
} else if (inherits(final_model, "glm")) {
  
  exp(cbind(OR = coef(final_model),
            confint.default(final_model)))
}

```

```{r}
library(lme4)

# Ensure Repro_Dis is a factor and set 'No' as reference
ptb$Repro_Dis <- factor(ptb$Repro_Dis)
ptb$Repro_Dis <- relevel(ptb$Repro_Dis, ref = "No")

# Fit the mixed-effects model
model2 <- glmer(
  PTB ~ Age_cat + Repro_Dis + (1 | Farm),
  family = binomial,
  data = ptb
)

summary(model2)
```

```{r}
library(broom.mixed)
tidy_model <- tidy(model2, effects = "fixed", conf.int = TRUE, exponentiate = TRUE)
tidy_model
```
