# Supplementary material for: Estimated true prevalence and associated risk factors of bovine paratuberculosis antibodies in dairy herds in Bangladesh
Source: PLoS One. 2026 Jan 22;21(1):e0334683. doi: 10.1371/journal.pone.0334683 (PMC12826488; doi:10.1371/journal.pone.0334683)
Supplement: S5 File — (TXT) [file pone.0334683.s005.txt]

---
title: "True_herd_cow_level_MAP_antibody_prevalence"
author: ""
date: "`r format(Sys.Date(), '%d/%m/%Y')`"
output: word_document
---

```{r setup, include=FALSE}
setwd("~")
knitr::opts_chunk$set(echo = TRUE)
```

```{r}
##Generating Prior for Herd_level Se and Sp
# Load required packages
library(LearnBayes)
library(R2jags)
library(ggplot2)
library(dplyr)
library(tidyr)
library(scales)

# -----------------------------
# Set seed for reproducibility
# -----------------------------
set.seed(123)

# Sensitivity (Se): 2.5% = 0.41, 97.5% = 0.63
beta.select(list(p = 0.025, x = 0.41),
            list(p = 0.975, x = 0.63))

# Specificity (Sp): 2.5% = 0.92, 97.5% = 0.96
beta.select(list(p = 0.025, x = 0.92),
            list(p = 0.975, x = 0.96))
```

```{r}
# -----------------------------
# Herd-level true prevalence estimation using JAGS
# -----------------------------

model_string <- "
model {
  y ~ dbin(ap, n)
  ap <- p * Se + (1 - p) * (1 - Sp)

  p  ~ dbeta(1, 1)
  Se ~ dbeta(40.64, 37.47)
  Sp ~ dbeta(496.04, 30.81)
}
"

data_list <- list(
  n = 138,
  y = 10
)

inits <- function() {
  list(
    p  = runif(1, 0.05, 0.2),
    Se = rbeta(1, 13.15, 8.05),
    Sp = rbeta(1, 105.14, 9.55)
  )
}

params <- c("ap", "p", "Se", "Sp")

results <- jags(
  data = data_list,
  inits = inits,
  parameters.to.save = params,
  model.file = textConnection(model_string),
  n.chains = 3,
  n.iter = 500000,
  n.burnin = 50000,
  n.thin = 10
)

print(results, digits = 3)
traceplot(results)
plot(results)
```

```{r}
post <- as.data.frame(results$BUGSoutput$sims.list)

post_long <- post %>%
  select(p, ap) %>%
  pivot_longer(cols = everything(), names_to = "Parameter", values_to = "Value") %>%
  mutate(Parameter = recode(Parameter,
                            "p"  = "True",
                            "ap" = "Apparent"))

summary_stats <- post_long %>%
  group_by(Parameter) %>%
  summarise(mean = mean(Value), .groups = "drop")

annotation_pos <- post_long %>%
  group_by(Parameter) %>%
  summarise(mean_val = mean(Value), .groups = "drop") %>%
  rowwise() %>%
  mutate(
    dens = list(density(post_long$Value[post_long$Parameter == Parameter])),
    xpos = mean_val,
    ypos = max(dens$y) * 0.9
  ) %>%
  select(Parameter, xpos, ypos)

p_plot_PTB_final <- ggplot(post_long, aes(x = Value, fill = Parameter)) +
  geom_density(alpha = 0.5, color = NA) +
  facet_wrap(~Parameter, scales = "free") +
  geom_vline(data = summary_stats, aes(xintercept = mean),
             color = "#1b9e77", linetype = "solid", linewidth = 1) +
  geom_text(data = annotation_pos,
            aes(x = xpos, y = ypos,
                label = sprintf("Mean: %.1f%%", xpos*100)),
            inherit.aes = FALSE, hjust = 0.5, size = 5, fontface = "bold") +
  theme_minimal(base_size = 16) +
  labs(x = "Herd-level Antibody Prevalence (%)", y = "Density") +
  scale_x_continuous(labels = scales::percent_format(accuracy = 1)) +
  scale_fill_manual(values = c("True" = "#1f77b4", "Apparent" = "#ff7f0e")) +
  theme(
    legend.position = "none",
    strip.text = element_text(size = 16, face = "bold"),
    axis.title = element_text(size = 16, face = "bold"),
    axis.text = element_text(size = 14),
    panel.grid.major = element_line(color = "grey90"),
    panel.grid.minor = element_blank()
  )

ggsave(
  filename = "Figure_3.tiff",
  plot = p_plot_PTB_final,
  width = 10,
  height = 4,
  dpi = 600,
  compression = "lzw"
)
```

```{r}
##Generating Prior for cow-levelSE and Sp
library(LearnBayes)

beta.select(list(p = 0.025, x = 0.764),
            list(p = 0.975, x = 0.951))

beta.select(list(p = 0.025, x = 0.926),
            list(p = 0.975, x = 0.977))
```

```{r}
model_cow_string <- "
model {
  y_cow ~ dbin(ap_cow, n_cow)
  ap_cow <- p_cow * Se_cow + (1 - p_cow) * (1 - Sp_cow)

  p_cow  ~ dbeta(1, 1)
  Se_cow ~ dbeta(40.85, 5.98)
  Sp_cow ~ dbeta(239.21, 11.30)
}
"

data_cow <- list(
  n_cow = 880,
  y_cow = 107
)

inits_cow <- function() {
  list(
    p_cow  = runif(1, 0.05, 0.2),
    Se_cow = rbeta(1, 40.85, 5.98),
    Sp_cow = rbeta(1, 239.21, 11.30)
  )
}

params_cow <- c("ap_cow", "p_cow", "Se_cow", "Sp_cow")

results_cow <- jags(
  data = data_cow,
  inits = inits_cow,
  parameters.to.save = params_cow,
  model.file = textConnection(model_cow_string),
  n.chains = 3,
  n.iter = 500000,
  n.burnin = 50000,
  n.thin = 10
)

print(results_cow, digits = 3)
traceplot(results_cow)
plot(results_cow)
```

```{r}
post_cow <- as.data.frame(results_cow$BUGSoutput$sims.list)

post_cow_long <- post_cow %>%
  select(p_cow, ap_cow) %>%
  pivot_longer(cols = everything(), names_to = "Parameter", values_to = "Value") %>%
  mutate(Parameter = recode(Parameter,
                            "p_cow"  = "True",
                            "ap_cow" = "Apparent"))

summary_stats_cow <- post_cow_long %>%
  group_by(Parameter) %>%
  summarise(mean = mean(Value), .groups = "drop")

annotation_pos_cow <- post_cow_long %>%
  group_by(Parameter) %>%
  summarise(mean_val = mean(Value), .groups = "drop") %>%
  rowwise() %>%
  mutate(
    dens = list(density(post_cow_long$Value[post_cow_long$Parameter == Parameter])),
    xpos = mean_val,
    ypos = max(dens$y) * 0.9
  ) %>%
  select(Parameter, xpos, ypos)

p_plot_cow_final <- ggplot(post_cow_long, aes(x = Value, fill = Parameter)) +
  geom_density(alpha = 0.5, color = NA) +
  facet_wrap(~Parameter, scales = "free") +
  geom_vline(data = summary_stats_cow, aes(xintercept = mean),
             color = "#1b9e77", linetype = "solid", linewidth = 1) +
  geom_text(data = annotation_pos_cow,
            aes(x = xpos, y = ypos,
                label = sprintf("Mean: %.1f%%", xpos*100)),
            inherit.aes = FALSE, hjust = 0.5, size = 5, fontface = "bold") +
  theme_minimal(base_size = 16) +
  labs(x = "Cow-level Antibody Prevalence (%)", y = "Density") +
  scale_x_continuous(labels = scales::percent_format(accuracy = 1)) +
  scale_fill_manual(values = c("True" = "#1f77b4", "Apparent" = "#ff7f0e")) +
  theme(
    legend.position = "none",
    strip.text = element_text(size = 16, face = "bold"),
    axis.title = element_text(size = 16, face = "bold"),
    axis.text = element_text(size = 14),
    panel.grid.major = element_line(color = "grey90"),
    panel.grid.minor = element_blank()
  )

ggsave(
  filename = "Figure_4_cow.tiff",
  plot = p_plot_cow_final,
  width = 10,
  height = 4,
  dpi = 600,
  compression = "lzw"
)
```
